# Supplementary material for: Altered H3K4me3 profile at the TFAM promoter causes mitochondrial alterations in preadipocytes from first-degree relatives of type 2 diabetics
Source: Clin Epigenetics. 2023 Sep 7;15:144. doi: 10.1186/s13148-023-01556-z (PMC10486065; doi:10.1186/s13148-023-01556-z)
Supplement: Supplementary file 2 — Additional file 2. Peaks annotation file in CTRL individuals. Genes (1051) annotated near the gene TSS (± 1000 bps), using the PAVIS tool, differentially enriched in CTRL subjects. [file 13148_2023_1556_MOESM2_ESM.xls]

## Sheet: Sheet1
Category	Chromosome	Loci Start	Loci End	Gene ID	Gene Symbol	Strand	Distance to TSS	Description
Upstream	chr7	99697925	99698494	uc003utd.3	AP4M1	+	-920	Homo sapiens adaptor-related protein complex 4, mu 1 subunit (AP4M1), mRNA.
Upstream	chr3	125634376	125634704	uc003eid.4	LOC100125556	+	-903	Homo sapiens family with sequence similarity 86, member A pseudogene (LOC100125556), transcript variant 2, non-coding RNA.
Upstream	chr9	139622037	139622352	uc004cis.2	SNORA17	-	-863	Homo sapiens small nucleolar RNA, H/ACA box 17 (SNORA17), small nucleolar RNA.
Upstream	chr19	39832024	39832516	uc002olb.3	SAMD4B	+	-837	Homo sapiens sterile alpha motif domain containing 4B (SAMD4B), mRNA.
Upstream	chr19	14117804	14118136	uc002mxv.3	RFX1	-	-836	Homo sapiens regulatory factor X, 1 (influences HLA class II expression) (RFX1), mRNA.
Upstream	chr16	1755181	1755597	uc002cmk.3	MAPK8IP3	+	-831	Homo sapiens mitogen-activated protein kinase 8 interacting protein 3 (MAPK8IP3), transcript variant 1, mRNA.
Upstream	chr9	91925144	91925443	uc004aqh.3	CKS2	+	-819	Homo sapiens CDC28 protein kinase regulatory subunit 2 (CKS2), mRNA.
Upstream	chr2	234474823	234475202	uc010zmr.2	USP40	-	-776	Homo sapiens ubiquitin specific peptidase 40 (USP40), mRNA.
Upstream	chr6	42714475	42714819	uc003osl.3	TBCC	-	-763	Homo sapiens tubulin folding cofactor C (TBCC), mRNA.
Upstream	chr2	157198434	157199416	uc002tzb.1	AK128708	-	-753	Homo sapiens cDNA FLJ46875 fis, clone UTERU3014446.
Upstream	chr2	55845574	55846152	uc002rzc.3	SMEK2	-	-750	Homo sapiens SMEK homolog 2, suppressor of mek1 (Dictyostelium) (SMEK2), transcript variant 1, mRNA.
Upstream	chr22	22006310	22006751	uc021wmk.1	MIR301B	+	-739	Homo sapiens microRNA 301b (MIR301B), microRNA.
Upstream	chr17	64298009	64298367	uc002jfp.1	PRKCA	+	-737	Homo sapiens protein kinase C, alpha (PRKCA), mRNA.
Upstream	chr12	118406596	118406933	uc001two.2	KSR2	-	-736	Homo sapiens kinase suppressor of ras 2 (KSR2), mRNA.
Upstream	chr9	16871363	16871658	uc003zml.3	BNC2	-	-724	Homo sapiens basonuclin 2 (BNC2), mRNA.
Upstream	chr1	53019298	53019652	uc001cty.2	ZCCHC11	-	-713	Homo sapiens zinc finger, CCHC domain containing 11 (ZCCHC11), transcript variant 1, mRNA.
Upstream	chr10	71930808	71931177	uc010qjh.2	SAR1A	-	-707	Homo sapiens SAR1 homolog A (S. cerevisiae) (SAR1A), transcript variant 1, mRNA.
Upstream	chr6	24719962	24720257	uc003nel.3	C6orf62	-	-706	Homo sapiens chromosome 6 open reading frame 62 (C6orf62), mRNA.
Upstream	chr1	9970875	9971170	uc001aqk.1	CTNNBIP1	-	-706	Homo sapiens catenin, beta interacting protein 1 (CTNNBIP1), transcript variant 1, mRNA.
Upstream	chr19	49314777	49315176	uc002pks.3	BCAT2	-	-656	Homo sapiens branched chain amino-acid transaminase 2, mitochondrial (BCAT2), transcript variant c, non-coding RNA.
Upstream	chr11	46143487	46143782	uc001ncb.4	PHF21A	-	-649	Homo sapiens PHD finger protein 21A (PHF21A), transcript variant 2, mRNA.
Upstream	chr11	63684800	63685131	uc001nyc.3	RCOR2	-	-649	Homo sapiens REST corepressor 2 (RCOR2), mRNA.
Upstream	chrx	44731625	44731947	uc004dge.4	KDM6A	+	-636	Homo sapiens lysine (K)-specific demethylase 6A (KDM6A), mRNA.
Upstream	chr8	66754448	66754743	uc003xvq.3	PDE7A	-	-626	Homo sapiens phosphodiesterase 7A (PDE7A), transcript variant 3, mRNA.
Upstream	chr8	63160729	63161062	uc010lyq.1	NKAIN3	+	-605	Homo sapiens Na+/K+ transporting ATPase interacting 3 (NKAIN3), mRNA.
Upstream	chr12	46122828	46123222	uc001ros.1	ARID2	+	-594	Homo sapiens AT rich interactive domain 2 (ARID, RFX-like) (ARID2), mRNA.
Upstream	chr16	87800031	87800351	uc002fki.3	KLHDC4	-	-593	Homo sapiens kelch domain containing 4 (KLHDC4), transcript variant 1, mRNA.
Upstream	chr22	41033079	41033453	uc003ayw.1	MKL1	-	-576	Homo sapiens megakaryoblastic leukemia (translocation) 1 (MKL1), mRNA.
Upstream	chr5	52775542	52775837	uc003jpd.3	FST	+	-574	Homo sapiens follistatin (FST), transcript variant FST344, mRNA.
Upstream	chr5	137879338	137879663	uc003ldc.4	ETF1	-	-568	Homo sapiens eukaryotic translation termination factor 1 (ETF1), transcript variant 1, mRNA.
Upstream	chr17	45972659	45973257	uc002imk.3	SP2	+	-557	Homo sapiens Sp2 transcription factor (SP2), mRNA.
Upstream	chr19	16653515	16654097	uc002nei.1	CHERP	-	-543	Homo sapiens calcium homeostasis endoplasmic reticulum protein (CHERP), mRNA.
Upstream	chr12	49962306	49962601	uc001ruk.1	MCRS1	-	-542	Homo sapiens microspherule protein 1 (MCRS1), transcript variant 1, mRNA.
Upstream	chr4	83955505	83955903	uc003hoa.3	COPS4	+	-534	Homo sapiens COP9 constitutive photomorphogenic homolog subunit 4 (Arabidopsis) (COPS4), mRNA.
Upstream	chr6	26044882	26045330	uc003nfv.3	HIST1H3C	+	-532	Homo sapiens histone cluster 1, H3c (HIST1H3C), mRNA.
Upstream	chr5	153569583	153569943	uc003lvh.3	GALNT10	+	-531	Homo sapiens UDP-N-acetyl-alpha-D-galactosamine:polypeptide N-acetylgalactosaminyltransferase 10 (GalNAc-T10) (GALNT10), mRNA.
Upstream	chr17	17495298	17495726	uc002grl.3	PEMT	-	-518	Homo sapiens phosphatidylethanolamine N-methyltransferase (PEMT), nuclear gene encoding mitochondrial protein, transcript variant 1, mRNA.
Upstream	chr2	202646231	202646587	uc002uyo.3	ALS2	-	-514	Homo sapiens amyotrophic lateral sclerosis 2 (juvenile) (ALS2), transcript variant 1, mRNA.
Upstream	chr7	75543767	75544062	uc003udy.3	POR	+	-505	Homo sapiens P450 (cytochrome) oxidoreductase (POR), mRNA.
Upstream	chr2	25142410	25142705	uc002rfs.4	ADCY3	-	-502	Homo sapiens adenylate cyclase 3 (ADCY3), mRNA.
Upstream	chr19	6393602	6393978	uc002meq.2	GTF2F1	-	-499	Homo sapiens general transcription factor IIF, polypeptide 1, 74kDa (GTF2F1), mRNA.
Upstream	chr4	187111908	187112440	uc003iyw.4	CYP4V2	+	-499	Homo sapiens cytochrome P450, family 4, subfamily V, polypeptide 2 (CYP4V2), mRNA.
Upstream	chr11	93474006	93474586	uc001pef.3	C11orf54	+	-496	Homo sapiens chromosome 11 open reading frame 54 (C11orf54), mRNA.
Upstream	chr16	2731809	2732214	uc002crd.3	KCTD5	+	-483	Homo sapiens potassium channel tetramerisation domain containing 5 (KCTD5), mRNA.
Upstream	chr22	41593803	41594171	uc003azm.3	BC040700	-	-482	Homo sapiens, clone IMAGE:5580334, mRNA.
Upstream	chr22	38795231	38795587	uc010gxm.2	LOC400927	-	-478	Homo sapiens TPTE and PTEN homologous inositol lipid phosphatase pseudogene (LOC400927), non-coding RNA.
Upstream	chr20	47537469	47538123	uc002xtx.4	ARFGEF2	+	-478	Homo sapiens ADP-ribosylation factor guanine nucleotide-exchange factor 2 (brefeldin A-inhibited) (ARFGEF2), mRNA.
Upstream	chr2	54557252	54557967	uc002rxt.1	C2orf73	+	-461	Homo sapiens chromosome 2 open reading frame 73 (C2orf73), mRNA.
Upstream	chr9	125675875	125676255	uc004bnh.3	ZBTB6	-	-456	Homo sapiens zinc finger and BTB domain containing 6 (ZBTB6), mRNA.
Upstream	chr5	78809978	78810331	uc003kfy.3	HOMER1	-	-454	Homo sapiens homer homolog 1 (Drosophila) (HOMER1), mRNA.
Upstream	chr12	118499182	118499613	uc001twr.2	WSB2	-	-446	Homo sapiens WD repeat and SOCS box containing 2 (WSB2), mRNA.
Upstream	chr15	69452373	69452686	uc002ary.1	GLCE	+	-443	Homo sapiens glucuronic acid epimerase (GLCE), mRNA.
Upstream	chr16	451257	451573	uc002chb.3	DECR2	+	-442	Homo sapiens 2,4-dienoyl CoA reductase 2, peroxisomal (DECR2), mRNA.
Upstream	chr4	41362214	41362509	uc003gvu.4	LIMCH1	+	-442	Homo sapiens LIM and calponin homology domains 1 (LIMCH1), transcript variant 1, mRNA.
Upstream	chr6	126101718	126102022	uc010kes.3	NCOA7	+	-436	Homo sapiens nuclear receptor coactivator 7 (NCOA7), transcript variant 4, mRNA.
Upstream	chr4	2470140	2470579	uc003gfb.3	RNF4	+	-435	Homo sapiens ring finger protein 4 (RNF4), transcript variant 2, mRNA.
Upstream	chr7	79081587	79082104	uc022agq.1	MAGI2-AS3	+	-427	Homo sapiens MAGI2 antisense RNA 3 (non-protein coding) (MAGI2-AS3), transcript variant 3, non-coding RNA.
Upstream	chr14	59654800	59655157	uc001xdz.1	DAAM1	+	-420	Homo sapiens dishevelled associated activator of morphogenesis 1 (DAAM1), mRNA.
Upstream	chr7	131012739	131013165	uc003vqr.1	AK054623	-	-417	Homo sapiens cDNA FLJ30061 fis, clone ADRGL2000117.
Upstream	chr1	118147994	118148389	uc001ehe.3	FAM46C	+	-412	Homo sapiens family with sequence similarity 46, member C (FAM46C), mRNA.
Upstream	chr9	74384045	74384375	uc011lsa.1	TMEM2	-	-410	Homo sapiens transmembrane protein 2 (TMEM2), transcript variant 1, mRNA.
Upstream	chr10	43931870	43932464	uc010qfb.1	ZNF487P	+	-406	Homo sapiens zinc finger protein 487, pseudogene (ZNF487P), non-coding RNA.
Upstream	chr8	30013154	30013661	uc003xhy.3	DCTN6	+	-405	Homo sapiens dynactin 6 (DCTN6), mRNA.
Upstream	chr6	166796733	166797043	uc021zie.1	BRP44L	-	-402	Homo sapiens brain protein 44-like (BRP44L), mRNA.
Upstream	chr8	53627108	53627745	uc003xre.4	RB1CC1	-	-400	Homo sapiens RB1-inducible coiled-coil 1 (RB1CC1), transcript variant 1, mRNA.
Upstream	chr1	54872233	54872743	uc001cxe.3	SSBP3	-	-396	Homo sapiens single stranded DNA binding protein 3 (SSBP3), transcript variant 1, mRNA.
Upstream	chr2	19547540	19548048	uc021vek.1	MIR4757	+	-395	Homo sapiens microRNA 4757 (MIR4757), microRNA.
Upstream	chr16	22018842	22019281	uc002dkb.2	C16orf52	+	-394	Homo sapiens chromosome 16 open reading frame 52 (C16orf52), mRNA.
Upstream	chr17	26369109	26369499	uc010crj.3	NLK	+	-383	Homo sapiens nemo-like kinase (NLK), mRNA.
Upstream	chr9	125591149	125591480	uc004bmz.2	PDCL	-	-379	Homo sapiens phosducin-like (PDCL), mRNA.
Upstream	chr11	9287097	9287392	uc001mhl.3	DENND5A	-	-371	Homo sapiens DENN/MADD domain containing 5A (DENND5A), transcript variant 1, mRNA.
Upstream	chr10	88281682	88282036	uc021pvq.1	WAPL	-	-363	Homo sapiens WAPL mRNA for wings apart-like homolog variant 3, partial cds.
Upstream	chr12	132413236	132413539	uc001ujg.3	PUS1	+	-357	Homo sapiens pseudouridylate synthase 1 (PUS1), transcript variant 3, mRNA.
Upstream	chr3	43731843	43732191	uc003cmx.3	ABHD5	+	-357	Homo sapiens abhydrolase domain containing 5 (ABHD5), mRNA.
Upstream	chr19	50320985	50321374	uc002ppw.2	MED25	+	-356	Homo sapiens mediator complex subunit 25 (MED25), mRNA.
Upstream	chr8	144679570	144679872	uc003yyx.2	TIGD5	+	-352	Homo sapiens tigger transposable element derived 5 (TIGD5), mRNA.
Upstream	chr5	145562497	145562792	uc003lnx.1	LARS	-	-350	Homo sapiens leucyl-tRNA synthetase (LARS), mRNA.
Upstream	chr11	2421046	2421691	uc001lwi.3	TSSC4	+	-349	Homo sapiens tumor suppressing subtransferable candidate 4 (TSSC4), mRNA.
Upstream	chr11	82611730	82612083	uc001ozr.3	PRCP	-	-349	Homo sapiens prolylcarboxypeptidase (angiotensinase C) (PRCP), transcript variant 2, mRNA.
Upstream	chr12	50450914	50451367	uc001rvv.3	ACCN2	+	-346	Homo sapiens amiloride-sensitive cation channel 2, neuronal (ACCN2), transcript variant 1, mRNA.
Upstream	chr16	2582190	2582502	uc021taw.1	MIR3178	-	-340	Homo sapiens microRNA 3178 (MIR3178), microRNA.
Upstream	chr1	47070158	47070453	uc001cqb.3	MKNK1	-	-339	Homo sapiens MAP kinase interacting serine/threonine kinase 1 (MKNK1), transcript variant 1, mRNA.
Upstream	chr3	10290394	10290689	uc011ats.1	TATDN2	+	-337	Homo sapiens TatD DNase domain containing 2 (TATDN2), mRNA.
Upstream	chr19	1407033	1407475	uc002lsm.3	DAZAP1	+	-329	Homo sapiens DAZ associated protein 1 (DAZAP1), transcript variant 1, mRNA.
Upstream	chr6	131456287	131456706	uc003qck.3	AKAP7	+	-329	Homo sapiens A kinase (PRKA) anchor protein 7 (AKAP7), transcript variant gamma, mRNA.
Upstream	chr20	30310799	30311159	uc002wwl.3	BCL2L1	-	-323	Homo sapiens BCL2-like 1 (BCL2L1), nuclear gene encoding mitochondrial protein, transcript variant 1, mRNA.
Upstream	chr4	99579939	99580312	uc003hub.3	TSPAN5	-	-313	Homo sapiens tetraspanin 5 (TSPAN5), mRNA.
Upstream	chr7	43769246	43769541	uc003tij.3	C7orf44	-	-310	Homo sapiens chromosome 7 open reading frame 44 (C7orf44), mRNA.
Upstream	chr6	84221737	84222032	uc010kbm.3	PRSS35	+	-309	Homo sapiens protease, serine, 35 (PRSS35), transcript variant 1, mRNA.
Upstream	chrx	45710559	45710951	uc004dgk.1	AK098783	-	-308	Homo sapiens cDNA FLJ25917 fis, clone CBR04926.
Upstream	chrx	45710559	45710951	uc004dgk.1	AK098783	-	-308	Homo sapiens cDNA FLJ25917 fis, clone CBR04926.
Upstream	chr1	168194782	168195127	uc001gfi.4	SFT2D2	+	-300	Homo sapiens SFT2 domain containing 2 (SFT2D2), mRNA.
Upstream	chr1	218458151	218458508	uc001hlj.3	RRP15	+	-299	Homo sapiens ribosomal RNA processing 15 homolog (S. cerevisiae) (RRP15), mRNA.
Upstream	chr6	34664655	34665188	uc003ojr.2	C6orf106	-	-296	Homo sapiens chromosome 6 open reading frame 106 (C6orf106), transcript variant 1, mRNA.
Upstream	chr1	156051851	156052303	uc001fnd.4	MEX3A	-	-288	Homo sapiens mex-3 homolog A (C. elegans) (MEX3A), mRNA.
Upstream	chr4	183065688	183066221	uc003ivc.2	MGC45800	-	-286	Homo sapiens uncharacterized LOC90768 (MGC45800), non-coding RNA.
Upstream	chr2	109065073	109065528	uc002tec.3	GCC2	+	-276	Homo sapiens GRIP and coiled-coil domain containing 2 (GCC2), transcript variant 1, mRNA.
Upstream	chr2	205410038	205410440	uc002vao.2	PARD3B	+	-276	Homo sapiens par-3 partitioning defective 3 homolog B (C. elegans) (PARD3B), mRNA.
Upstream	chr3	33839634	33839973	uc003cfy.3	PDCD6IP	+	-262	Homo sapiens programmed cell death 6 interacting protein (PDCD6IP), transcript variant 2, mRNA.
Upstream	chr1	85462910	85463205	uc001dkm.3	MCOLN2	-	-261	Homo sapiens mucolipin 2 (MCOLN2), mRNA.
Upstream	chr17	38296031	38296465	uc002hue.3	CASC3	+	-258	Homo sapiens cancer susceptibility candidate 3 (CASC3), mRNA.
Upstream	chr19	913254	913710	uc002lqg.2	R3HDM4	-	-257	Homo sapiens R3H domain containing 4 (R3HDM4), mRNA.
Upstream	chr5	180670417	180670827	uc003mnn.1	SNORD95	-	-246	Homo sapiens small nucleolar RNA, C/D box 95 (SNORD95), small nucleolar RNA.
Upstream	chr8	120845138	120845493	uc003you.3	TAF2	-	-241	Homo sapiens TAF2 RNA polymerase II, TATA box binding protein (TBP)-associated factor, 150kDa (TAF2), mRNA.
Upstream	chr12	122231553	122232111	uc001ubb.3	RHOF	-	-238	Homo sapiens ras homolog gene family, member F (in filopodia) (RHOF), mRNA.
Upstream	chr10	8096281	8096576	uc001ijz.3	GATA3	+	-238	Homo sapiens GATA binding protein 3 (GATA3), transcript variant 1, mRNA.
Upstream	chr8	11725728	11726040	uc003wum.3	CTSB	-	-238	Homo sapiens cathepsin B (CTSB), transcript variant 2, mRNA.
Upstream	chr6	26421918	26422241	uc011dkm.2	BTN2A3P	+	-237	Homo sapiens butyrophilin, subfamily 2, member A3, pseudogene (BTN2A3P), non-coding RNA.
Upstream	chr13	50069407	50069734	uc001vdb.3	PHF11	+	-230	Homo sapiens PHD finger protein 11 (PHF11), transcript variant 1, mRNA.
Upstream	chr10	38299183	38299542	uc001izi.1	ZNF33A	+	-215	Homo sapiens zinc finger protein 33A (ZNF33A), transcript variant 1, mRNA.
Upstream	chr20	44562956	44563251	uc002xqs.3	PCIF1	+	-213	Homo sapiens PDX1 C-terminal inhibiting factor 1 (PCIF1), mRNA.
Upstream	chr17	76837029	76837324	uc002jvz.1	USP36	-	-207	Homo sapiens ubiquitin specific peptidase 36 (USP36), mRNA.
Upstream	chr1	185703277	185703718	uc001grq.1	HMCN1	+	-185	Homo sapiens hemicentin 1 (HMCN1), mRNA.
Upstream	chr4	37827950	37828245	uc011byb.1	PGM2	+	-184	Homo sapiens phosphoglucomutase 2 (PGM2), mRNA.
Upstream	chr7	129073895	129074287	uc011koy.2	FAM40B	+	-182	Homo sapiens family with sequence similarity 40, member B (FAM40B), transcript variant 1, mRNA.
Upstream	chr15	52263924	52264327	uc002abo.3	LEO1	-	-167	Homo sapiens Leo1, Paf1/RNA polymerase II complex component, homolog (S. cerevisiae) (LEO1), mRNA.
Upstream	chr3	66550843	66551172	uc003dmx.3	LRIG1	-	-162	Homo sapiens leucine-rich repeats and immunoglobulin-like domains 1 (LRIG1), mRNA.
Upstream	chr14	51135037	51135332	uc001wyh.1	SAV1	-	-161	Homo sapiens salvador homolog 1 (Drosophila) (SAV1), mRNA.
Upstream	chr6	41863027	41863494	uc003ori.3	USP49	-	-161	Homo sapiens ubiquitin specific peptidase 49 (USP49), mRNA.
Upstream	chr1	160312671	160313137	uc001fvx.3	NCSTN	+	-158	Homo sapiens nicastrin (NCSTN), mRNA.
Upstream	chr2	10830121	10830416	uc002raq.2	NOL10	-	-156	Homo sapiens nucleolar protein 10 (NOL10), mRNA.
Upstream	chr1	89990060	89990420	uc001dni.3	LRRC8B	+	-156	Homo sapiens leucine rich repeat containing 8 family, member B (LRRC8B), transcript variant 2, mRNA.
Upstream	chrx	15692714	15693054	uc011mir.1	CA5BP1	+	-154	Homo sapiens carbonic anhydrase VB pseudogene 1 (CA5BP1), non-coding RNA.
Upstream	chr1	27022212	27022553	uc001bmu.1	ARID1A	+	-139	Homo sapiens AT rich interactive domain 1A (SWI-like) (ARID1A), transcript variant 2, mRNA.
Upstream	chr6	34724518	34724957	uc003ojt.2	SNRPC	+	-133	Homo sapiens small nuclear ribonucleoprotein polypeptide C (SNRPC), transcript variant 1, mRNA.
Upstream	chr8	22224489	22224784	uc011kzg.2	SLC39A14	+	-125	Homo sapiens solute carrier family 39 (zinc transporter), member 14 (SLC39A14), transcript variant 4, mRNA.
Upstream	chr20	1373793	1374088	uc002wey.3	FKBP1A	-	-124	Homo sapiens FK506 binding protein 1A, 12kDa (FKBP1A), transcript variant 1, mRNA.
Upstream	chr7	39989588	39990081	uc003thh.4	CDK13	+	-124	Homo sapiens cyclin-dependent kinase 13 (CDK13), transcript variant 1, mRNA.
Upstream	chr6	79576915	79577232	uc010kbg.1	IRAK1BP1	+	-115	Homo sapiens interleukin-1 receptor-associated kinase 1 binding protein 1 (IRAK1BP1), mRNA.
Upstream	chr19	57106308	57106798	uc002qnm.4	ZNF71	+	-110	Homo sapiens zinc finger protein 71 (ZNF71), mRNA.
Upstream	chr8	104032954	104033322	uc003ykz.4	ATP6V1C1	+	-109	Homo sapiens ATPase, H+ transporting, lysosomal 42kDa, V1 subunit C1 (ATP6V1C1), mRNA.
Upstream	chr22	42949669	42949964	uc003bcr.3	SERHL2	+	-108	Homo sapiens serine hydrolase-like 2 (SERHL2), mRNA.
Upstream	chr20	3827182	3827492	uc002wjx.4	MAVS	+	-108	Homo sapiens mitochondrial antiviral signaling protein (MAVS), nuclear gene encoding mitochondrial protein, transcript variant 3, mRNA.
Upstream	chr10	92631184	92631582	uc001khd.2	RPP30	+	-90	Homo sapiens ribonuclease P/MRP 30kDa subunit (RPP30), transcript variant 1, mRNA.
Upstream	chr12	100661292	100661626	uc001thn.3	SCYL2	+	-89	Homo sapiens SCY1-like 2 (S. cerevisiae) (SCYL2), mRNA.
Upstream	chr15	90727919	90728214	uc002boy.3	SEMA4B	+	-85	Homo sapiens sema domain, immunoglobulin domain (Ig), transmembrane domain (TM) and short cytoplasmic domain, (semaphorin) 4B (SEMA4B), transcript variant 1, mRNA.
Upstream	chr2	173940260	173940710	uc002uhz.3	ZAK	+	-79	Homo sapiens sterile alpha motif and leucine zipper containing kinase AZK (ZAK), transcript variant 1, mRNA.
Upstream	chr7	107220159	107220535	uc003vej.2	BCAP29	+	-74	Homo sapiens B-cell receptor-associated protein 29 (BCAP29), transcript variant 2, mRNA.
Upstream	chr14	77843437	77843947	uc001xtq.1	SAMD15	+	-69	Homo sapiens sterile alpha motif domain containing 15 (SAMD15), mRNA.
Upstream	chr7	142552581	142552876	uc011kst.2	EPHB6	+	-63	Homo sapiens EPH receptor B6 (EPHB6), mRNA.
Upstream	chr4	48271705	48272012	uc003gxz.3	TEC	-	-44	Homo sapiens tec protein tyrosine kinase (TEC), mRNA.
Upstream	chr16	71917928	71918341	uc021tlb.1	ZNF821	-	-41	Homo sapiens zinc finger protein 821 (ZNF821), transcript variant 1, mRNA.
Upstream	chr16	71917928	71918341	uc021tlb.1	ZNF821	-	-41	Homo sapiens zinc finger protein 821 (ZNF821), transcript variant 1, mRNA.
Upstream	chr6	167369853	167370375	uc003qve.3	RNASET2	-	-37	Homo sapiens ribonuclease T2 (RNASET2), mRNA.
Upstream	chr20	4129225	4129602	uc002wkk.1	SMOX	+	-36	Homo sapiens spermine oxidase (SMOX), transcript variant 4, mRNA.
Upstream	chr19	17325890	17326348	uc002nfo.2	USE1	+	-35	Homo sapiens unconventional SNARE in the ER 1 homolog (S. cerevisiae) (USE1), mRNA.
Upstream	chr10	61469508	61469858	uc010qig.1	SLC16A9	-	-34	Homo sapiens solute carrier family 16, member 9 (monocarboxylic acid transporter 9) (SLC16A9), mRNA.
Upstream	chr10	103542950	103543455	uc001ktt.3	NPM3	-	-32	Homo sapiens nucleophosmin/nucleoplasmin 3 (NPM3), mRNA.
Upstream	chr1	26437480	26437776	uc010oew.2	PDIK1L	+	-27	Homo sapiens PDLIM1 interacting kinase 1 like (PDIK1L), transcript variant 2, mRNA.
Upstream	chr19	10654362	10654892	uc002mov.3	ATG4D	+	-19	Homo sapiens ATG4 autophagy related 4 homolog D (S. cerevisiae) (ATG4D), mRNA.
Upstream	chr12	49207946	49208458	uc010sly.2	CACNB3	+	-12	Homo sapiens calcium channel, voltage-dependent, beta 3 subunit (CACNB3), transcript variant 4, mRNA.
Upstream	chr16	71879421	71880352	uc010vmi.1	ATXN1L	+	-12	Homo sapiens ataxin 1-like (ATXN1L), transcript variant 2, non-coding RNA.
Upstream	chr16	71879421	71880352	uc010vmi.1	ATXN1L	+	-12	Homo sapiens ataxin 1-like (ATXN1L), transcript variant 2, non-coding RNA.
5'UTR	chr13	32605281	32605591	uc001utx.3	FRY	+	0	Homo sapiens furry homolog (Drosophila) (FRY), mRNA.
5'UTR	chr1	110950334	110950741	uc001dzr.3	HBXIP	-	9	Homo sapiens hepatitis B virus x interacting protein (HBXIP), mRNA.
5'UTR	chr7	99717318	99717621	uc011kji.2	TAF6	-	12	Homo sapiens TAF6 RNA polymerase II, TATA box binding protein (TBP)-associated factor, 80kDa (TAF6), transcript variant 5, mRNA.
5'UTR	chr2	216878187	216878482	uc002vfo.3	MREG	-	12	Homo sapiens melanoregulin (MREG), mRNA.
5'UTR	chr10	32667433	32667867	uc001iwi.3	EPC1	-	17	Homo sapiens enhancer of polycomb homolog 1 (Drosophila) (EPC1), mRNA.
5'UTR	chr6	32157613	32158275	uc003oav.1	PBX2	-	19	Homo sapiens pre-B-cell leukemia homeobox 2 (PBX2), mRNA.
5'UTR	chr17	48450260	48450819	uc002iqq.3	MRPL27	-	23	Homo sapiens mitochondrial ribosomal protein L27 (MRPL27), nuclear gene encoding mitochondrial protein, mRNA.
Intron	chr16	14164919	14165536	uc002dcg.3	MKL2	+	32	Homo sapiens MKL/myocardin-like 2 (MKL2), mRNA.
5'UTR	chr21	46221423	46222015	uc002zfx.3	UBE2G2	-	32	Homo sapiens ubiquitin-conjugating enzyme E2G 2 (UBE2G2), transcript variant 2, mRNA.
Exon/CD	chr10	35930178	35930473	uc001iyz.1	FZD8	-	37	Homo sapiens frizzled family receptor 8 (FZD8), mRNA.
5'UTR	chr19	41815965	41816295	uc002oqg.3	CCDC97	+	37	Homo sapiens coiled-coil domain containing 97 (CCDC97), mRNA.
5'UTR	chr2	96068175	96068794	uc002sur.3	FAHD2A	+	37	Homo sapiens fumarylacetoacetate hydrolase domain containing 2A (FAHD2A), mRNA.
3'UTR	chr17	655791	656086	uc010vqb.1	DBIL5P	+	39	Homo sapiens diazepam binding inhibitor-like 5, pseudogene (DBIL5P), non-coding RNA.
Exon/CD	chr3	31574302	31574757	uc011axe.2	STT3B	+	39	Homo sapiens STT3, subunit of the oligosaccharyltransferase complex, homolog B (S. cerevisiae) (STT3B), mRNA.
5'UTR	chr1	40943193	40943488	uc001cfo.3	ZNF642	+	39	Homo sapiens zinc finger protein 642 (ZNF642), mRNA.
5'UTR	chr6	13574463	13575139	uc003nax.3	SIRT5	+	41	Homo sapiens sirtuin 5 (SIRT5), transcript variant 4, mRNA.
5'UTR	chr3	186524247	186524640	uc011bsc.2	RFC4	-	41	Homo sapiens replication factor C (activator 1) 4, 37kDa (RFC4), transcript variant 2, mRNA.
5'UTR	chr22	32870553	32870949	uc003amq.3	FBXO7	+	45	Homo sapiens F-box protein 7 (FBXO7), transcript variant 1, mRNA.
5'UTR	chr12	64238310	64238869	uc010ssp.1	SRGAP1	+	49	Homo sapiens SLIT-ROBO Rho GTPase activating protein 1 (SRGAP1), mRNA.
5'UTR	chr11	119076698	119077379	uc001pwe.3	CBL	+	49	Homo sapiens Cas-Br-M (murine) ecotropic retroviral transforming sequence (CBL), mRNA.
5'UTR	chr18	33077758	33078055	uc002kyw.1	INO80C	-	49	Homo sapiens INO80 complex subunit C (INO80C), transcript variant 2, mRNA.
Exon/CD	chr10	103892512	103893161	uc001kum.3	PPRC1	+	50	Homo sapiens peroxisome proliferator-activated receptor gamma, coactivator-related 1 (PPRC1), mRNA.
5'UTR	chr16	577104	577610	uc010uuh.1	LINC00235	-	50	Homo sapiens long intergenic non-protein coding RNA 235 (LINC00235), non-coding RNA.
5'UTR	chr3	142838521	142838816	uc003evm.3	CHST2	+	51	Homo sapiens carbohydrate (N-acetylglucosamine-6-O) sulfotransferase 2 (CHST2), mRNA.
5'UTR	chr3	142838521	142838816	uc003evm.3	CHST2	+	51	Homo sapiens carbohydrate (N-acetylglucosamine-6-O) sulfotransferase 2 (CHST2), mRNA.
5'UTR	chr1	183604936	183605582	uc001gqm.3	RGL1	+	52	Homo sapiens ral guanine nucleotide dissociation stimulator-like 1 (RGL1), mRNA.
5'UTR	chr11	65769370	65769796	uc021qlr.1	EIF1AD	-	54	Homo sapiens eukaryotic translation initiation factor 1A domain containing (EIF1AD), transcript variant 1, mRNA.
5'UTR	chr1	52831615	52832030	uc001ctq.2	CC2D1B	-	55	Homo sapiens coiled-coil and C2 domain containing 1B (CC2D1B), mRNA.
5'UTR	chr9	86571689	86572002	uc004anc.3	C9orf64	-	56	Homo sapiens chromosome 9 open reading frame 64 (C9orf64), mRNA.
5'UTR	chr16	75182210	75182744	uc002fdo.3	ZFP1	+	57	Homo sapiens zinc finger protein 1 homolog (mouse) (ZFP1), mRNA.
5'UTR	chr8	97273587	97273885	uc003yhs.1	MTERFD1	-	60	Homo sapiens MTERF domain containing 1 (MTERFD1), nuclear gene encoding mitochondrial protein, mRNA.
5'UTR	chr2	201729155	201729657	uc002uwe.2	CLK1	-	61	Homo sapiens CDC-like kinase 1 (CLK1), transcript variant 1, mRNA.
5'UTR	chr6	75915309	75915814	uc003phs.3	COL12A1	-	62	Homo sapiens collagen, type XII, alpha 1 (COL12A1), transcript variant long, mRNA.
Intron	chr2	17935094	17935389	uc002rct.2	GEN1	+	65	Homo sapiens Gen endonuclease homolog 1 (Drosophila) (GEN1), transcript variant 1, mRNA.
Exon/CD	chr6	27775496	27775791	uc003njl.3	HIST1H2BL	-	66	Homo sapiens histone cluster 1, H2bl (HIST1H2BL), mRNA.
5'UTR	chr12	50017275	50017678	uc001ruq.1	PRPF40B	+	74	Homo sapiens PRP40 pre-mRNA processing factor 40 homolog B (S. cerevisiae) (PRPF40B), transcript variant 2, mRNA.
5'UTR	chr2	113012323	113012851	uc021vmw.1	ZC3H8	-	77	Homo sapiens zinc finger CCCH-type containing 8 (ZC3H8), mRNA.
5'UTR	chr14	75179529	75179927	uc001xqb.3	KIAA0317	-	79	Homo sapiens KIAA0317 (KIAA0317), mRNA.
5'UTR	chr12	107348859	107349528	uc001tma.3	AK055712	-	82	Homo sapiens cDNA FLJ31150 fis, clone IMR322001534.
5'UTR	chr7	33944458	33944753	uc011kap.2	BMPER	+	83	Homo sapiens BMP binding endothelial regulator (BMPER), mRNA.
Exon/CD	chr12	122242549	122242896	uc001ubi.3	SETD1B	+	85	Homo sapiens SET domain containing 1B (SETD1B), mRNA.
Exon/CD	chr12	113796269	113796646	uc001tve.2	PLBD2	+	87	Homo sapiens phospholipase B domain containing 2 (PLBD2), transcript variant 1, mRNA.
Exon/CD	chr15	40861402	40861836	uc021sjh.1	RPUSD2	+	89	Homo sapiens RNA pseudouridylate synthase domain containing 2 (RPUSD2), mRNA.
5'UTR	chr5	92916748	92917080	uc010jbb.1	FLJ42709	-	89	Homo sapiens uncharacterized LOC441094 (FLJ42709), non-coding RNA.
5'UTR	chr17	59940640	59941005	uc002izk.2	BRIP1	-	98	Homo sapiens BRCA1 interacting protein C-terminal helicase 1 (BRIP1), mRNA.
3'UTR	chr10	81664443	81665061	uc021puw.1	LOC100288974	+	99	Homo sapiens BMS1 homolog, ribosome assembly protein (yeast) pseudogene (LOC100288974), non-coding RNA.
3'UTR	chr5	158527643	158527938	uc003lxm.1	AK123543	+	101	Homo sapiens cDNA FLJ41549 fis, clone COLON1000084.
5'UTR	chr12	24714960	24715596	uc001rfx.3	SOX5	-	102	Homo sapiens SRY (sex determining region Y)-box 5 (SOX5), transcript variant 2, mRNA.
Intron	chr7	97881185	97881547	uc003upg.3	TECPR1	-	102	Homo sapiens tectonin beta-propeller repeat containing 1 (TECPR1), mRNA.
5'UTR	chr2	183943180	183943596	uc002upd.3	DUSP19	+	102	Homo sapiens dual specificity phosphatase 19 (DUSP19), transcript variant 1, mRNA.
5'UTR	chr16	30662075	30662622	uc002dyy.3	PRR14	+	108	Homo sapiens proline rich 14 (PRR14), mRNA.
5'UTR	chr10	46970328	46970647	uc001jdz.2	SYT15	-	114	Homo sapiens synaptotagmin XV (SYT15), transcript variant b, mRNA.
5'UTR	chr8	58907043	58907409	uc003xtj.1	FAM110B	+	114	Homo sapiens family with sequence similarity 110, member B (FAM110B), mRNA.
Intron	chr6	31865074	31865622	uc003nxz.1	EHMT2	-	116	Homo sapiens euchromatic histone-lysine N-methyltransferase 2 (EHMT2), transcript variant NG36/G9a, mRNA.
Intron	chr22	26908157	26908482	uc003acs.2	TFIP11	-	118	Homo sapiens tuftelin interacting protein 11 (TFIP11), transcript variant 1, mRNA.
5'UTR	chr6	130686562	130687433	uc003qca.3	TMEM200A	+	119	Homo sapiens transmembrane protein 200A (TMEM200A), mRNA.
Intron	chr1	68962238	68962719	uc001den.3	BC020917	+	120	Homo sapiens, clone IMAGE:4064953, mRNA.
5'UTR	chr1	200638805	200639206	uc010ppl.1	DDX59	-	121	Homo sapiens DEAD (Asp-Glu-Ala-Asp) box polypeptide 59 (DDX59), mRNA.
3'UTR	chr16	90038930	90039291	uc002fpx.1	AFG3L1P	+	123	Homo sapiens AFG3 ATPase family gene 3-like 1 (S. cerevisiae), pseudogene (AFG3L1P), transcript variant 3, non-coding RNA.
5'UTR	chr7	116594110	116594419	uc003vim.3	ST7-AS1	-	124	Homo sapiens ST7 antisense RNA 1 (non-protein coding) (ST7-AS1), antisense RNA.
5'UTR	chr17	73106016	73106398	uc002jmw.1	ARMC7	+	126	Homo sapiens armadillo repeat containing 7 (ARMC7), mRNA.
5'UTR	chr9	26947164	26947520	uc003zqd.3	PLAA	-	126	Homo sapiens phospholipase A2-activating protein (PLAA), mRNA.
Exon/CD	chr10	112327391	112327760	uc001kze.3	SMC3	+	127	Homo sapiens structural maintenance of chromosomes 3 (SMC3), mRNA.
Exon/CD	chr19	11485362	11485657	uc002mrg.1	SWSAP1	+	127	Homo sapiens SWIM-type zinc finger 7 associated protein 1 (SWSAP1), mRNA.
Exon/CD	chr20	57582024	57582341	uc002yai.2	CTSZ	-	127	Homo sapiens cathepsin Z (CTSZ), mRNA.
5'UTR	chr4	48833039	48833334	uc003gyo.3	OCIAD1	+	127	Homo sapiens OCIA domain containing 1 (OCIAD1), transcript variant 1, mRNA.
Exon/CD	chr1	1342338	1342793	uc001afo.4	MRPL20	-	128	Homo sapiens mitochondrial ribosomal protein L20 (MRPL20), nuclear gene encoding mitochondrial protein, mRNA.
Intron	chr17	16556740	16557335	uc010cpi.2	ZNF624	-	130	Homo sapiens zinc finger protein 624 (ZNF624), mRNA.
5'UTR	chr5	79551605	79551926	uc003kgj.3	SERINC5	-	133	Homo sapiens serine incorporator 5 (SERINC5), transcript variant 2, mRNA.
5'UTR	chr19	7069362	7069846	uc002mga.3	ZNF557	+	134	Homo sapiens zinc finger protein 557 (ZNF557), transcript variant 1, mRNA.
Intron	chr3	10068077	10068416	uc003bux.1	FANCD2	+	134	Homo sapiens Fanconi anemia, complementation group D2 (FANCD2), transcript variant 2, mRNA.
5'UTR	chr12	56693833	56694248	uc001sks.1	CS	-	135	Homo sapiens citrate synthase (CS), nuclear gene encoding mitochondrial protein, mRNA.
5'UTR	chr20	9049671	9050005	uc010gbx.3	PLCB4	+	138	Homo sapiens phospholipase C, beta 4 (PLCB4), transcript variant 3, mRNA.
5'UTR	chr15	91565489	91565896	uc002bqp.1	VPS33B	-	141	Homo sapiens vacuolar protein sorting 33 homolog B (yeast) (VPS33B), mRNA.
Intron	chr11	62554721	62555310	uc001nvd.4	TMEM179B	+	142	Homo sapiens transmembrane protein 179B (TMEM179B), mRNA.
5'UTR	chr17	28618726	28619352	uc002hez.2	BLMH	-	145	Homo sapiens bleomycin hydrolase (BLMH), mRNA.
Intron	chr11	818744	819353	uc001lrt.3	PNPLA2	+	148	Homo sapiens patatin-like phospholipase domain containing 2 (PNPLA2), mRNA.
Exon/CD	chr10	94333526	94333883	uc001kia.3	IDE	-	148	Homo sapiens insulin-degrading enzyme (IDE), transcript variant 1, mRNA.
5'UTR	chr1	247267341	247267707	uc001ice.2	ZNF669	-	150	Homo sapiens zinc finger protein 669 (ZNF669), transcript variant 1, mRNA.
5'UTR	chr11	134093955	134094596	uc001qhd.1	NCAPD3	-	151	Homo sapiens non-SMC condensin II complex, subunit D3 (NCAPD3), mRNA.
Intron	chr17	18161757	18162052	uc002gsr.1	FLII	-	151	Homo sapiens flightless I homolog (Drosophila) (FLII), transcript variant 1, mRNA.
Intron	chr21	34863614	34864129	uc002yrw.3	DNAJC28	-	152	Homo sapiens DnaJ (Hsp40) homolog, subfamily C, member 28 (DNAJC28), transcript variant 2, mRNA.
Intron	chr4	141445292	141445636	uc003iik.3	ELMOD2	+	153	Homo sapiens ELMO/CED-12 domain containing 2 (ELMOD2), mRNA.
Intron	chr19	38878328	38878700	uc002oij.1	GGN	-	154	Homo sapiens gametogenetin (GGN), mRNA.
5'UTR	chr12	7023621	7023916	uc001qru.1	ENO2	+	155	Homo sapiens enolase 2 (gamma, neuronal) (ENO2), mRNA.
5'UTR	chr11	94501456	94501869	uc001pfb.3	AMOTL1	+	155	Homo sapiens angiomotin like 1 (AMOTL1), mRNA.
Exon/CD	chr19	17581275	17581636	uc002ngu.1	SLC27A1	+	156	Homo sapiens solute carrier family 27 (fatty acid transporter), member 1 (SLC27A1), mRNA.
Exon/CD	chr4	156874709	156875073	uc003ipg.3	CTSO	-	157	Homo sapiens cathepsin O (CTSO), mRNA.
5'UTR	chr19	4909641	4910081	uc002mbn.1	C19orf31	-	158	Homo sapiens cDNA FLJ40719 fis, clone THYMU2028379.
5'UTR	chr16	18937402	18937731	uc002dfm.3	SMG1	-	160	Homo sapiens smg-1 homolog, phosphatidylinositol 3-kinase-related kinase (C. elegans) (SMG1), mRNA.
5'UTR	chr16	30346386	30346681	uc002dxp.1	LOC595101	-	162	Homo sapiens smg-1 homolog, phosphatidylinositol 3-kinase-related kinase (C. elegans) pseudogene (LOC595101), non-coding RNA.
5'UTR	chr16	23568346	23568720	uc002dls.4	EARS2	-	163	Homo sapiens glutamyl-tRNA synthetase 2, mitochondrial (putative) (EARS2), nuclear gene encoding mitochondrial protein, transcript variant 1, mRNA.
Intron	chr20	25990438	25990759	uc002wvh.4	LOC100134868	+	164	Homo sapiens uncharacterized LOC100134868 (LOC100134868), non-coding RNA.
3'UTR	chr6	29691451	29691746	uc011dly.1	HLA-F	+	164	Homo sapiens major histocompatibility complex, class I, F (HLA-F), transcript variant 1, mRNA.
Intron	chr7	21985190	21985563	uc003sve.4	CDCA7L	-	166	Homo sapiens cell division cycle associated 7-like (CDCA7L), transcript variant 2, mRNA.
3'UTR	chr7	154795161	154795456	uc010lqi.3	LOC202781	+	166	Homo sapiens uncharacterized LOC202781 (LOC202781), non-coding RNA.
5'UTR	chr3	151987091	151987406	uc011boe.2	LOC401093	-	167	Homo sapiens uncharacterized LOC401093 (LOC401093), transcript variant 1, non-coding RNA.
5'UTR	chr10	75545271	75545828	uc001jve.3	KIAA0913	+	168	Homo sapiens KIAA0913 (KIAA0913), transcript variant 1, mRNA.
Intron	chr19	58125723	58126272	uc002qpn.2	ZNF134	+	168	Homo sapiens zinc finger protein 134 (ZNF134), mRNA.
3'UTR	chr22	21356233	21356528	uc002ztv.3	THAP7-AS1	+	170	Homo sapiens THAP7 antisense RNA 1 (non-protein coding) (THAP7-AS1), transcript variant 1, non-coding RNA.
5'UTR	chr11	119019764	119020079	uc001pvs.3	ABCG4	+	172	Homo sapiens ATP-binding cassette, sub-family G (WHITE), member 4 (ABCG4), transcript variant 1, mRNA.
5'UTR	chr17	36830821	36831209	uc010wdq.2	C17orf96	-	172	Homo sapiens chromosome 17 open reading frame 96 (C17orf96), mRNA.
Intron	chr17	73511054	73511856	uc002joc.3	CASKIN2	-	172	Homo sapiens CASK interacting protein 2 (CASKIN2), transcript variant 1, mRNA.
Intron	chr22	32145699	32146197	uc003alp.4	PRR14L	-	172	Homo sapiens proline rich 14-like (PRR14L), mRNA.
5'UTR	chr18	74533914	74534240	uc021ulr.1	LOC100131655	-	174	Homo sapiens uncharacterized LOC100131655 (LOC100131655), non-coding RNA.
Intron	chr1	151512590	151513318	uc001eyl.3	TUFT1	+	174	Homo sapiens tuftelin 1 (TUFT1), transcript variant 1, mRNA.
5'UTR	chr14	69726698	69727015	uc001xlb.2	GALNTL1	+	176	Homo sapiens UDP-N-acetyl-alpha-D-galactosamine:polypeptide N-acetylgalactosaminyltransferase-like 1 (GALNTL1), transcript variant 2, mRNA.
Intron	chr2	20189506	20189911	uc002rdi.3	WDR35	-	176	Homo sapiens WD repeat domain 35 (WDR35), transcript variant 1, mRNA.
5'UTR	chr20	43160447	43160781	uc002xmg.3	PKIG	+	179	Homo sapiens protein kinase (cAMP-dependent, catalytic) inhibitor gamma (PKIG), transcript variant 1, mRNA.
Intron	chr11	67159456	67159751	uc001okr.3	RAD9A	+	181	Homo sapiens RAD9 homolog A (S. pombe) (RAD9A), transcript variant 1, mRNA.
Exon/CD	chr19	8386303	8386826	uc002mjn.3	RPS28	+	181	Homo sapiens ribosomal protein S28 (RPS28), mRNA.
5'UTR	chr6	111135778	111136235	uc011eay.1	AMD1	+	183	Homo sapiens adenosylmethionine decarboxylase 1 (AMD1), transcript variant 2, mRNA.
Intron	chr9	136243317	136243618	uc004cdk.3	C9orf96	+	184	Homo sapiens chromosome 9 open reading frame 96 (C9orf96), mRNA.
5'UTR	chr11	77790856	77791302	uc021qnr.1	NDUFC2-KCTD14	-	186	Homo sapiens NDUFC2-KCTD14 readthrough (NDUFC2-KCTD14), transcript variant 1, mRNA.
Intron	chr22	31556147	31556502	uc003akb.3	RNF185	+	187	Homo sapiens ring finger protein 185 (RNF185), transcript variant 1, mRNA.
Intron	chr1	172412864	172413222	uc001gii.1	PIGC	-	187	Homo sapiens phosphatidylinositol glycan anchor biosynthesis, class C (PIGC), transcript variant 1, mRNA.
Intron	chr16	72042683	72042978	uc002fbp.3	DHODH	+	188	Homo sapiens dihydroorotate dehydrogenase (quinone) (DHODH), nuclear gene encoding mitochondrial protein, mRNA.
Exon/CD	chr6	108395606	108395901	uc003psd.3	OSTM1	-	188	Homo sapiens osteopetrosis associated transmembrane protein 1 (OSTM1), mRNA.
5'UTR	chr12	58145883	58146200	uc001spv.3	CDK4	-	189	Homo sapiens cyclin-dependent kinase 4 (CDK4), mRNA.
Intron	chr19	11038955	11039382	uc002mqc.3	YIPF2	-	189	Homo sapiens Yip1 domain family, member 2 (YIPF2), mRNA.
Intron	chr10	121301847	121302217	uc001leg.3	RGS10	-	190	Homo sapiens regulator of G-protein signaling 10 (RGS10), transcript variant 1, mRNA.
Intron	chr12	113860192	113860621	uc001tvi.3	SDSL	+	191	Homo sapiens serine dehydratase-like (SDSL), mRNA.
Exon/CD	chr5	172410742	172411166	uc003mcd.1	ATP6V0E1	+	192	Homo sapiens ATPase, H+ transporting, lysosomal 9kDa, V0 subunit e1 (ATP6V0E1), mRNA.
Intron	chr3	47517102	47517405	uc003crh.1	SCAP	-	192	Homo sapiens SREBF chaperone (SCAP), mRNA.
5'UTR	chr3	171177794	171178217	uc003fhh.2	TNIK	-	192	Homo sapiens TRAF2 and NCK interacting kinase (TNIK), transcript variant 1, mRNA.
Intron	chr14	68286476	68286902	uc001xkg.2	RAD51B	+	194	Homo sapiens RAD51 homolog B (S. cerevisiae) (RAD51B), transcript variant 2, mRNA.
5'UTR	chr12	59313824	59314310	uc001sqr.3	LRIG3	-	195	Homo sapiens leucine-rich repeats and immunoglobulin-like domains 3 (LRIG3), transcript variant 2, mRNA.
Downstream	chr6	33175614	33175999	uc003odj.1	MIR219-1	+	195	Homo sapiens microRNA 219-1 (MIR219-1), microRNA.
Intron	chr4	160023753	160024065	uc010iqt.1	C4orf45	-	196	Homo sapiens chromosome 4 open reading frame 45 (C4orf45), mRNA.
Intron	chr11	560986	561349	uc001lqb.3	RASSF7	+	197	Homo sapiens Ras association (RalGDS/AF-6) domain family (N-terminal) member 7 (RASSF7), transcript variant 2, mRNA.
Intron	chr20	44563364	44563662	uc002xqs.3	PCIF1	+	197	Homo sapiens PDX1 C-terminal inhibiting factor 1 (PCIF1), mRNA.
Exon/CD	chr3	180319961	180320270	uc003fkm.2	TTC14	+	198	Homo sapiens tetratricopeptide repeat domain 14 (TTC14), transcript variant 2, mRNA.
5'UTR	chr8	42698129	42698424	uc003xpk.3	THAP1	-	198	Homo sapiens THAP domain containing, apoptosis associated protein 1 (THAP1), transcript variant 1, mRNA.
5'UTR	chr3	40518548	40519058	uc011azb.2	ZNF619	+	200	Homo sapiens zinc finger protein 619 (ZNF619), transcript variant 1, mRNA.
5'UTR	chr17	79519060	79519397	uc002kap.3	C17orf70	-	201	Homo sapiens chromosome 17 open reading frame 70 (C17orf70), transcript variant 1, non-coding RNA.
Exon/CD	chr19	39109601	39110243	uc002oiz.1	EIF3K	+	201	Homo sapiens eukaryotic translation initiation factor 3, subunit K (EIF3K), mRNA.
Intron	chr10	131934694	131934989	uc001lko.3	GLRX3	+	203	Homo sapiens glutaredoxin 3 (GLRX3), transcript variant 2, mRNA.
5'UTR	chr14	23305654	23306337	uc001whc.3	MMP14	+	203	Homo sapiens matrix metallopeptidase 14 (membrane-inserted) (MMP14), mRNA.
Exon/CD	chr4	74864066	74864361	uc003hhk.3	CXCL5	-	203	Homo sapiens chemokine (C-X-C motif) ligand 5 (CXCL5), mRNA.
Intron	chr3	195808384	195809274	uc003fwa.4	TFRC	-	203	Homo sapiens transferrin receptor (p90, CD71) (TFRC), transcript variant 2, mRNA.
Intron	chr2	120436778	120437112	uc002tme.2	TMEM177	+	203	Homo sapiens transmembrane protein 177 (TMEM177), transcript variant 2, mRNA.
Intron	chr6	2246088	2246383	uc003mts.1	AK023629	+	204	Homo sapiens cDNA FLJ13567 fis, clone PLACE1008331.
5'UTR	chr15	49338390	49338718	uc001zxe.2	SECISBP2L	-	206	Homo sapiens SECIS binding protein 2-like (SECISBP2L), transcript variant 1, mRNA.
Intron	chr3	129611967	129612457	uc010htg.3	TMCC1	-	207	Homo sapiens transmembrane and coiled-coil domain family 1 (TMCC1), transcript variant 3, mRNA.
Intron	chr17	18266496	18266795	uc002gta.3	SHMT1	-	211	Homo sapiens serine hydroxymethyltransferase 1 (soluble) (SHMT1), nuclear gene encoding mitochondrial protein, transcript variant 1, mRNA.
Intron	chr7	44887359	44887670	uc003tlz.2	H2AFV	-	211	Homo sapiens H2A histone family, member V (H2AFV), transcript variant 2, mRNA.
Intron	chr12	101673956	101674276	uc001tia.1	UTP20	+	212	Homo sapiens UTP20, small subunit (SSU) processome component, homolog (yeast) (UTP20), mRNA.
Intron	chr19	12912290	12912675	uc002mvd.3	PRDX2	-	212	Homo sapiens peroxiredoxin 2 (PRDX2), nuclear gene encoding mitochondrial protein, transcript variant 1, mRNA.
5'UTR	chr10	1102221	1102642	uc001igc.3	IDI1	-	213	Homo sapiens isopentenyl-diphosphate delta isomerase 1 (IDI1), mRNA.
Intron	chr6	80714304	80714766	uc003pjc.3	TTK	+	214	Homo sapiens TTK protein kinase (TTK), transcript variant 1, mRNA.
Exon/CD	chr4	148604878	148605254	uc003ilc.3	PRMT10	-	214	Homo sapiens protein arginine methyltransferase 10 (putative) (PRMT10), mRNA.
5'UTR	chr9	132805045	132805474	uc004byw.1	FNBP1	-	214	Homo sapiens formin binding protein 1 (FNBP1), mRNA.
Intron	chr20	44992552	44993147	uc002xrp.3	SLC35C2	-	215	Homo sapiens solute carrier family 35, member C2 (SLC35C2), transcript variant 3, mRNA.
Intron	chr2	61244807	61245246	uc002sau.4	PEX13	+	215	Homo sapiens peroxisomal biogenesis factor 13 (PEX13), mRNA.
Intron	chr16	23521407	23521789	uc002dlq.3	GGA2	-	217	Homo sapiens golgi-associated, gamma adaptin ear containing, ARF binding protein 2 (GGA2), mRNA.
5'UTR	chr1	54871709	54872041	uc001cxe.3	SSBP3	-	217	Homo sapiens single stranded DNA binding protein 3 (SSBP3), transcript variant 1, mRNA.
Exon/CD	chr10	12110981	12111323	uc001ild.4	DHTKD1	+	219	Homo sapiens dehydrogenase E1 and transketolase domain containing 1 (DHTKD1), nuclear gene encoding mitochondrial protein, mRNA.
5'UTR	chr3	37217478	37217784	uc003cgp.2	LRRFIP2	-	220	Homo sapiens leucine rich repeat (in FLII) interacting protein 2 (LRRFIP2), transcript variant 1, mRNA.
5'UTR	chr3	138153376	138153893	uc003esk.3	ESYT3	+	220	Homo sapiens extended synaptotagmin-like protein 3 (ESYT3), mRNA.
Intron	chr5	174905585	174905884	uc003mda.2	SFXN1	+	221	Homo sapiens sideroflexin 1 (SFXN1), mRNA.
5'UTR	chr3	160283002	160283309	uc003fdn.3	KPNA4	-	221	Homo sapiens karyopherin alpha 4 (importin alpha 3) (KPNA4), mRNA.
Exon/CD	chr1	205290324	205291001	uc001hce.3	NUAK2	-	221	Homo sapiens NUAK family, SNF1-like kinase, 2 (NUAK2), mRNA.
5'UTR	chr9	115142261	115142557	uc004bga.2	HSDL2	+	221	Homo sapiens hydroxysteroid dehydrogenase like 2 (HSDL2), transcript variant 1, mRNA.
5'UTR	chr19	49622618	49623150	uc002pmr.3	PPFIA3	+	222	Homo sapiens protein tyrosine phosphatase, receptor type, f polypeptide (PTPRF), interacting protein (liprin), alpha 3 (PPFIA3), mRNA.
5'UTR	chr3	127309181	127309509	uc003ejn.2	TPRA1	-	223	Homo sapiens transmembrane protein, adipocyte asscociated 1 (TPRA1), transcript variant 1, mRNA.
Intron	chr1	225965541	225965933	uc001hph.3	SRP9	+	223	Homo sapiens signal recognition particle 9kDa (SRP9), transcript variant 1, mRNA.
Exon/CD	chr1	151735650	151735983	uc001eyv.3	MRPL9	-	224	Homo sapiens mitochondrial ribosomal protein L9 (MRPL9), nuclear gene encoding mitochondrial protein, mRNA.
Intron	chr6	31126280	31126775	uc003nss.3	TCF19	+	225	Homo sapiens transcription factor 19 (TCF19), transcript variant 2, mRNA.
5'UTR	chr12	53625589	53626039	uc001scf.3	RARG	-	226	Homo sapiens retinoic acid receptor, gamma (RARG), transcript variant 1, mRNA.
Intron	chr14	75348672	75348967	uc001xqv.2	DLST	+	226	Homo sapiens dihydrolipoamide S-succinyltransferase (E2 component of 2-oxo-glutarate complex) (DLST), nuclear gene encoding mitochondrial protein, transcript variant 1, mRNA.
5'UTR	chr4	38665844	38666186	uc003gth.4	KLF3	+	226	Homo sapiens Kruppel-like factor 3 (basic) (KLF3), mRNA.
Intron	chr2	74374657	74374970	uc002skc.1	BOLA3	-	226	Homo sapiens bolA homolog 3 (E. coli) (BOLA3), transcript variant 1, mRNA.
Intron	chr11	9406241	9406553	uc001mho.3	IPO7	+	229	Homo sapiens importin 7 (IPO7), mRNA.
5'UTR	chr14	67708051	67708447	uc001xjc.3	MPP5	+	229	Homo sapiens membrane protein, palmitoylated 5 (MAGUK p55 subfamily member 5) (MPP5), mRNA.
5'UTR	chr22	21271793	21272092	uc002ztf.2	CRKL	+	229	Homo sapiens v-crk sarcoma virus CT10 oncogene homolog (avian)-like (CRKL), mRNA.
Intron	chr2	40006019	40006354	uc002rrv.2	THUMPD2	-	230	Homo sapiens THUMP domain containing 2 (THUMPD2), transcript variant 2, non-coding RNA.
5'UTR	chr3	9791625	9792092	uc003bsl.3	OGG1	+	231	Homo sapiens 8-oxoguanine DNA glycosylase (OGG1), nuclear gene encoding mitochondrial protein, transcript variant 2d, mRNA.
Intron	chr2	135676426	135676818	uc010zbf.2	CCNT2	+	231	Homo sapiens cyclin T2 (CCNT2), transcript variant a, mRNA.
Exon/CD	chr12	38710618	38710964	uc001rln.4	ALG10B	+	235	Homo sapiens asparagine-linked glycosylation 10, alpha-1,2-glucosyltransferase homolog B (yeast) (ALG10B), mRNA.
Intron	chr8	124287391	124287699	uc010mdi.3	ZHX1	-	236	Homo sapiens zinc fingers and homeoboxes 1 (ZHX1), transcript variant 2, mRNA.
Exon/CD	chr1	26496445	26496804	uc001bll.4	ZNF593	+	237	Homo sapiens zinc finger protein 593 (ZNF593), mRNA.
Intron	chr17	40925489	40925895	uc002ibi.3	VPS25	+	239	Homo sapiens vacuolar protein sorting 25 homolog (S. cerevisiae) (VPS25), mRNA.
Intron	chr9	95896148	95896512	uc004atg.4	NINJ1	-	240	Homo sapiens ninjurin 1 (NINJ1), mRNA.
Intron	chr2	8977321	8977707	uc010yiv.1	KIDINS220	-	241	Homo sapiens kinase D-interacting substrate, 220kDa (KIDINS220), mRNA.
5'UTR	chr8	124054210	124054604	uc003ypl.2	DERL1	-	241	Homo sapiens Der1-like domain family, member 1 (DERL1), transcript variant 1, mRNA.
Intron	chr20	3190013	3190582	uc002wie.3	ITPA	+	242	Homo sapiens inosine triphosphatase (nucleoside triphosphate pyrophosphatase) (ITPA), transcript variant 2, mRNA.
Intron	chr9	115913299	115913660	uc004bgq.3	SLC31A2	+	242	Homo sapiens solute carrier family 31 (copper transporters), member 2 (SLC31A2), mRNA.
Intron	chr13	42846307	42846755	uc001uys.2	AKAP11	+	243	Homo sapiens A kinase (PRKA) anchor protein 11 (AKAP11), mRNA.
Intron	chr16	77756439	77756825	uc021tlp.1	NUDT7	+	244	Homo sapiens nudix (nucleoside diphosphate linked moiety X)-type motif 7 (NUDT7), transcript variant 3, mRNA.
Intron	chr22	41681742	41682202	uc003azu.3	RANGAP1	-	244	Homo sapiens Ran GTPase activating protein 1 (RANGAP1), mRNA.
Intron	chr4	55524131	55524545	uc010igr.3	KIT	+	244	Homo sapiens v-kit Hardy-Zuckerman 4 feline sarcoma viral oncogene homolog (KIT), transcript variant 1, mRNA.
5'UTR	chr4	113206595	113207035	uc003ial.3	TIFA	-	244	Homo sapiens TRAF-interacting protein with forkhead-associated domain (TIFA), mRNA.
5'UTR	chr9	123963952	123964290	uc004blc.3	RAB14	-	244	Homo sapiens RAB14, member RAS oncogene family (RAB14), mRNA.
Intron	chr11	64948726	64949134	uc009yqd.2	CAPN1	+	245	Homo sapiens calpain 1, (mu/I) large subunit (CAPN1), transcript variant 1, mRNA.
5'UTR	chr17	16472094	16472453	uc002gqi.2	ZNF287	-	247	Homo sapiens zinc finger protein 287 (ZNF287), mRNA.
Intron	chr19	7694045	7694340	uc002mgx.3	XAB2	-	247	Homo sapiens XPA binding protein 2 (XAB2), mRNA.
Intron	chr9	37464976	37465345	uc003zzx.3	ZBTB5	-	247	Homo sapiens zinc finger and BTB domain containing 5 (ZBTB5), mRNA.
Intron	chr7	39606062	39606439	uc003thc.4	YAE1D1	+	248	Homo sapiens Yae1 domain containing 1 (YAE1D1), mRNA.
Intron	chr2	178077394	178077946	uc002ulc.1	HNRNPA3	+	249	Homo sapiens heterogeneous nuclear ribonucleoprotein A3 (HNRNPA3), mRNA.
5'UTR	chr12	56435651	56436219	uc001sjf.3	RPS26	+	250	Homo sapiens ribosomal protein S26 (RPS26), mRNA.
Intron	chr19	47249818	47250184	uc010xyf.2	STRN4	-	250	Homo sapiens striatin, calmodulin binding protein 4 (STRN4), transcript variant 1, mRNA.
Intron	chr7	151038915	151039280	uc003wjw.3	NUB1	+	251	Homo sapiens negative regulator of ubiquitin-like proteins 1 (NUB1), transcript variant 2, mRNA.
Intron	chr12	88429361	88429677	uc001tao.3	C12orf29	+	252	Homo sapiens chromosome 12 open reading frame 29 (C12orf29), mRNA.
Intron	chr16	3070379	3070752	uc002csv.4	TNFRSF12A	+	253	Homo sapiens tumor necrosis factor receptor superfamily, member 12A (TNFRSF12A), mRNA.
Intron	chr3	122399766	122400082	uc003efq.4	PARP14	+	253	Homo sapiens poly (ADP-ribose) polymerase family, member 14 (PARP14), mRNA.
Intron	chr1	52608098	52608498	uc001cto.3	ZFYVE9	+	253	Homo sapiens zinc finger, FYVE domain containing 9 (ZFYVE9), transcript variant 3, mRNA.
3'UTR	chr11	58346694	58346989	uc010rkm.2	ZFP91	+	255	Homo sapiens zinc finger protein 91 homolog (mouse) (ZFP91), transcript variant 1, mRNA.
Intron	chr20	47662947	47663242	uc002xty.3	CSE1L	+	257	Homo sapiens CSE1 chromosome segregation 1-like (yeast) (CSE1L), transcript variant 1, mRNA.
Intron	chr16	89753152	89753514	uc002fod.3	CDK10	+	258	Homo sapiens cyclin-dependent kinase 10 (CDK10), transcript variant b, mRNA.
5'UTR	chr12	48152397	48152862	uc001rpz.4	RAPGEF3	-	260	Homo sapiens Rap guanine nucleotide exchange factor (GEF) 3 (RAPGEF3), transcript variant 1, mRNA.
5'UTR	chr17	37617777	37618220	uc010cvv.3	CDK12	+	260	Homo sapiens cyclin-dependent kinase 12 (CDK12), transcript variant 1, mRNA.
Intron	chr11	64889264	64889559	uc001ocx.3	FAU	-	261	Homo sapiens Finkel-Biskis-Reilly murine sarcoma virus (FBR-MuSV) ubiquitously expressed (FAU), mRNA.
5'UTR	chr1	45956373	45956786	uc001cns.1	TESK2	-	261	Homo sapiens testis-specific kinase 2 (TESK2), mRNA.
Intron	chr5	892394	892961	uc003jbq.3	BRD9	-	262	Homo sapiens bromodomain containing 9 (BRD9), transcript variant 1, mRNA.
Intron	chr19	33165609	33166065	uc002ntn.1	ANKRD27	-	265	Homo sapiens ankyrin repeat domain 27 (VPS9 domain) (ANKRD27), mRNA.
Intron	chr17	76836552	76836852	uc002jvz.1	USP36	-	267	Homo sapiens ubiquitin specific peptidase 36 (USP36), mRNA.
Intron	chr19	11639573	11639868	uc002msb.3	ECSIT	-	267	Homo sapiens ECSIT homolog (Drosophila) (ECSIT), nuclear gene encoding mitochondrial protein, transcript variant 1, mRNA.
Intron	chr9	131218382	131218720	uc004bvb.3	ODF2	+	267	Homo sapiens outer dense fiber of sperm tails 2 (ODF2), transcript variant 9, mRNA.
Intron	chr3	111697677	111698514	uc003dyk.4	ABHD10	+	268	Homo sapiens abhydrolase domain containing 10 (ABHD10), mRNA.
Exon/CD	chr1	180124035	180124435	uc001gny.3	QSOX1	+	268	Homo sapiens quiescin Q6 sulfhydryl oxidase 1 (QSOX1), transcript variant 2, mRNA.
Intron	chr1	21113280	21113780	uc010odh.1	HP1BP3	-	269	Homo sapiens heterochromatin protein 1, binding protein 3 (HP1BP3), mRNA.
3'UTR	chr1	112938973	112939326	uc001eby.1	AX747733	+	269	Homo sapiens cDNA FLJ35472 fis, clone SMINT2007062.
Intron	chr16	56764012	56764563	uc002eka.3	NUP93	+	271	Homo sapiens nucleoporin 93kDa (NUP93), transcript variant 1, mRNA.
Intron	chr14	94492847	94493142	uc001yci.3	OTUB2	+	271	Homo sapiens OTU domain, ubiquitin aldehyde binding 2 (OTUB2), mRNA.
5'UTR	chr10	88281090	88281449	uc001kdo.3	WAPAL	-	272	Homo sapiens wings apart-like homolog (Drosophila) (WAPAL), mRNA.
Intron	chr17	79894643	79895157	uc002kct.1	PYCR1	-	272	Homo sapiens pyrroline-5-carboxylate reductase 1 (PYCR1), transcript variant 1, mRNA.
5'UTR	chr22	38453374	38453692	uc003auq.3	PICK1	+	272	Homo sapiens protein interacting with PRKCA 1 (PICK1), transcript variant 1, mRNA.
Intron	chr1	1550920	1551215	uc001agh.3	MIB2	+	273	Homo sapiens mindbomb homolog 2 (Drosophila) (MIB2), transcript variant 3, mRNA.
Exon/CD	chr1	236444883	236445249	uc001hxt.3	ERO1LB	-	273	Homo sapiens ERO1-like beta (S. cerevisiae) (ERO1LB), mRNA.
Intron	chr9	33001055	33001677	uc003zrs.3	APTX	-	273	Homo sapiens aprataxin (APTX), transcript variant 1, mRNA.
Intron	chr19	58427378	58428030	uc002qqq.3	ZNF417	-	274	Homo sapiens zinc finger protein 417 (ZNF417), mRNA.
3'UTR	chr19	58790406	58790805	uc002qrz.3	ZNF8	+	274	Homo sapiens zinc finger protein 8 (ZNF8), mRNA.
Intron	chr20	33292121	33292721	uc002xau.1	TP53INP2	+	274	Homo sapiens tumor protein p53 inducible nuclear protein 2 (TP53INP2), mRNA.
Intron	chr21	37757764	37758160	uc002yvj.3	CHAF1B	+	274	Homo sapiens chromatin assembly factor 1, subunit B (p60) (CHAF1B), mRNA.
Intron	chr4	152681710	152682093	uc003iml.3	PET112	-	274	Homo sapiens PET112 homolog (yeast) (PET112), nuclear gene encoding mitochondrial protein, mRNA.
3'UTR	chr1	53704364	53704749	uc001cvg.3	LOC100507564	+	275	Homo sapiens uncharacterized LOC100507564 (LOC100507564), non-coding RNA.
Intron	chr8	37594197	37594545	uc003xke.4	ERLIN2	+	275	Homo sapiens ER lipid raft associated 2 (ERLIN2), transcript variant 1, mRNA.
Intron	chr1	156697724	156698146	uc001fpt.1	ISG20L2	-	276	Homo sapiens interferon stimulated exonuclease gene 20kDa-like 2 (ISG20L2), mRNA.
Intron	chr11	3861750	3862122	uc001lyu.2	RHOG	-	277	Homo sapiens ras homolog gene family, member G (rho G) (RHOG), mRNA.
Intron	chr11	14521008	14521321	uc001mlh.2	COPB1	-	277	Homo sapiens coatomer protein complex, subunit beta 1 (COPB1), transcript variant 2, mRNA.
Intron	chr15	65477029	65477542	uc002aom.3	CLPX	-	278	Homo sapiens ClpX caseinolytic peptidase X homolog (E. coli) (CLPX), mRNA.
5'UTR	chr6	76311624	76312174	uc003pid.4	SENP6	+	278	Homo sapiens SUMO1/sentrin specific peptidase 6 (SENP6), transcript variant 1, mRNA.
Intron	chr1	10003598	10003928	uc001aqp.3	NMNAT1	+	278	Homo sapiens nicotinamide nucleotide adenylyltransferase 1 (NMNAT1), mRNA.
Intron	chr11	70244637	70245147	uc001opu.3	CTTN	+	281	Homo sapiens cortactin (CTTN), transcript variant 3, mRNA.
5'UTR	chr10	72163966	72164316	uc001jrb.3	EIF4EBP2	+	281	Homo sapiens eukaryotic translation initiation factor 4E binding protein 2 (EIF4EBP2), mRNA.
Exon/CD	chr4	2757632	2758012	uc003gfg.2	TNIP2	-	281	Homo sapiens TNFAIP3 interacting protein 2 (TNIP2), transcript variant 1, mRNA.
Intron	chr12	110338203	110338520	uc001tpo.1	TCHP	+	283	Homo sapiens trichoplein, keratin filament binding (TCHP), transcript variant 1, mRNA.
Intron	chr14	65381200	65381522	uc010tsl.2	CHURC1-FNTB	+	283	Homo sapiens CHURC1-FNTB readthrough (CHURC1-FNTB), transcript variant 1, mRNA.
Intron	chr9	109625507	109625813	uc004bcz.3	ZNF462	+	283	Homo sapiens zinc finger protein 462 (ZNF462), mRNA.
Intron	chr16	57279174	57279469	uc002elf.1	ARL2BP	+	284	Homo sapiens ADP-ribosylation factor-like 2 binding protein (ARL2BP), mRNA.
Exon/CD	chr17	80710018	80710430	uc002kfz.3	TBCD	+	285	Homo sapiens tubulin folding cofactor D (TBCD), mRNA.
Intron	chr7	42276171	42276495	uc011kbh.2	GLI3	-	285	Homo sapiens GLI family zinc finger 3 (GLI3), mRNA.
Intron	chr8	67976716	67977059	uc003xxj.3	CSPP1	+	285	Homo sapiens centrosome and spindle pole associated protein 1 (CSPP1), mRNA.
Intron	chr16	3313925	3314246	uc010uww.2	ZNF263	+	286	Homo sapiens zinc finger protein 263 (ZNF263), mRNA.
Intron	chr5	43313139	43313477	uc003jnr.4	HMGCS1	-	287	Homo sapiens 3-hydroxy-3-methylglutaryl-CoA synthase 1 (soluble) (HMGCS1), transcript variant 1, mRNA.
Downstream	chr12	49658898	49659405	uc021qxo.1	D28390	+	288	Homo sapiens mRNA for tubulin alpha-1, 5'UTR region.
Intron	chr16	74330764	74331156	uc002fcq.3	PSMD7	+	288	Homo sapiens proteasome (prosome, macropain) 26S subunit, non-ATPase, 7 (PSMD7), mRNA.
Intron	chr19	4181657	4182959	uc002lzo.3	SIRT6	-	288	Homo sapiens sirtuin 6 (SIRT6), transcript variant 1, mRNA.
Intron	chr12	105477861	105478239	uc009zup.3	ALDH1L2	-	291	Homo sapiens aldehyde dehydrogenase 1 family, member L2 (ALDH1L2), transcript variant 2, non-coding RNA.
Exon/CD	chr16	67280923	67281346	uc002esl.3	FHOD1	-	291	Homo sapiens formin homology 2 domain containing 1 (FHOD1), mRNA.
Intron	chr19	36908952	36909567	uc002ody.1	ZFP82	-	291	Homo sapiens zinc finger protein 82 homolog (mouse) (ZFP82), mRNA.
Intron	chr5	156569482	156569778	uc003lwm.4	MED7	-	291	Homo sapiens mediator complex subunit 7 (MED7), transcript variant 2, mRNA.
Intron	chr4	25314532	25314840	uc003grl.4	ZCCHC4	+	291	Homo sapiens zinc finger, CCHC domain containing 4 (ZCCHC4), mRNA.
5'UTR	chr2	74729973	74730331	uc002slw.3	LBX2	-	291	Homo sapiens ladybird homeobox 2 (LBX2), mRNA.
Intron	chr1	155036213	155036794	uc010pew.2	EFNA3	+	291	Homo sapiens ephrin-A3 (EFNA3), mRNA.
5'UTR	chr5	148930568	148930863	uc003lqw.1	CSNK1A1	-	292	Homo sapiens casein kinase 1, alpha 1 (CSNK1A1), transcript variant 1, mRNA.
Intron	chr1	25664924	25665237	uc001bke.3	TMEM50A	+	292	Homo sapiens transmembrane protein 50A (TMEM50A), mRNA.
Intron	chr11	1784782	1785077	uc001luc.2	CTSD	-	293	Homo sapiens cathepsin D (CTSD), mRNA.
Exon/CD	chr11	118889328	118889739	uc010ryo.2	TRAPPC4	+	293	Homo sapiens trafficking protein particle complex 4 (TRAPPC4), mRNA.
Intron	chr7	77427307	77427602	uc003ugn.3	TMEM60	-	293	Homo sapiens transmembrane protein 60 (TMEM60), mRNA.
Intron	chr6	8064204	8064503	uc003mxw.3	TXNDC5	-	294	Homo sapiens thioredoxin domain containing 5 (endoplasmic reticulum) (TXNDC5), transcript variant 3, mRNA.
Intron	chr6	31774226	31774705	uc003nxg.3	LSM2	-	296	Homo sapiens LSM2 homolog, U6 small nuclear RNA associated (S. cerevisiae) (LSM2), mRNA.
5'UTR	chr19	58666033	58666328	uc002qrp.1	ZNF329	-	297	Homo sapiens zinc finger protein 329 (ZNF329), mRNA.
Intron	chr10	13142232	13142527	uc001ilu.1	OPTN	+	298	Homo sapiens optineurin (OPTN), transcript variant 4, mRNA.
5'UTR	chr7	8008531	8008909	uc003srk.3	GLCCI1	+	298	Homo sapiens glucocorticoid induced transcript 1 (GLCCI1), mRNA.
Intron	chr11	6255478	6255807	uc001mck.4	FAM160A2	-	299	Homo sapiens family with sequence similarity 160, member A2 (FAM160A2), transcript variant 1, mRNA.
Intron	chr19	33555276	33555772	uc002nuf.3	RHPN2	-	300	Homo sapiens rhophilin, Rho GTPase binding protein 2 (RHPN2), mRNA.
Intron	chr4	76911621	76912005	uc003hje.4	SDAD1	-	300	Homo sapiens SDA1 domain containing 1 (SDAD1), mRNA.
Intron	chr3	196014065	196014501	uc003fwg.3	PCYT1A	-	301	Homo sapiens phosphate cytidylyltransferase 1, choline, alpha (PCYT1A), mRNA.
Intron	chr10	17686255	17686595	uc001ipj.2	STAM	+	302	Homo sapiens signal transducing adaptor molecule (SH3 domain and ITAM motif) 1 (STAM), transcript variant 1, mRNA.
Intron	chr15	55488722	55489134	uc002acn.3	RSL24D1	-	303	Homo sapiens ribosomal L24 domain containing 1 (RSL24D1), mRNA.
5'UTR	chr14	68141005	68141593	uc001xjt.3	VTI1B	-	303	Homo sapiens vesicle transport through interaction with t-SNAREs homolog 1B (yeast) (VTI1B), mRNA.
5'UTR	chr5	36151466	36151957	uc003jkb.1	LMBRD2	-	304	Homo sapiens LMBR1 domain containing 2 (LMBRD2), mRNA.
5'UTR	chr16	68564199	68564506	uc002ewb.3	ZFP90	+	305	Homo sapiens zinc finger protein 90 homolog (mouse) (ZFP90), mRNA.
Intron	chr16	75018443	75018981	uc002fdh.1	WDR59	-	305	Homo sapiens WD repeat domain 59 (WDR59), mRNA.
Intron	chr19	14800654	14801180	uc002mzk.4	ZNF333	+	305	Homo sapiens zinc finger protein 333 (ZNF333), mRNA.
Intron	chrx	16804696	16805024	uc004cxq.2	TXLNG	+	306	Homo sapiens taxilin gamma (TXLNG), transcript variant 1, mRNA.
5'UTR	chrx	44732472	44732985	uc004dge.4	KDM6A	+	306	Homo sapiens lysine (K)-specific demethylase 6A (KDM6A), mRNA.
Intron	chr16	67226186	67226565	uc002erz.3	E2F4	+	308	Homo sapiens E2F transcription factor 4, p107/p130-binding (E2F4), mRNA.
Exon/CD	chr8	73921239	73921569	uc003xzd.2	TERF1	+	308	Homo sapiens telomeric repeat binding factor (NIMA-interacting) 1 (TERF1), transcript variant 1, mRNA.
Intron	chr10	60145337	60145632	uc001jkf.3	TFAM	+	309	Homo sapiens transcription factor A, mitochondrial (TFAM), nuclear gene encoding mitochondrial protein, mRNA.
Intron	chr15	65809569	65809884	uc002aox.3	DPP8	-	309	Homo sapiens dipeptidyl-peptidase 8 (DPP8), transcript variant 1, mRNA.
Intron	chr15	89164447	89165226	uc002bmt.2	AEN	+	310	Homo sapiens apoptosis enhancing nuclease (AEN), mRNA.
Exon/CD	chr4	108911023	108911335	uc010ilx.3	HADH	+	310	Homo sapiens hydroxyacyl-CoA dehydrogenase (HADH), nuclear gene encoding mitochondrial protein, transcript variant 1, mRNA.
Intron	chr17	41855909	41856204	uc002ied.4	DUSP3	-	312	Homo sapiens dual specificity phosphatase 3 (DUSP3), mRNA.
Intron	chr7	148936851	148937255	uc003wfp.3	ZNF212	+	312	Homo sapiens zinc finger protein 212 (ZNF212), mRNA.
Intron	chr3	32726832	32727187	uc003cfc.1	CNOT10	+	312	Homo sapiens CCR4-NOT transcription complex, subunit 10 (CNOT10), mRNA.
5'UTR	chr15	72409910	72410308	uc002atl.4	MYO9A	-	313	Homo sapiens myosin IXA (MYO9A), mRNA.
Intron	chr10	90342558	90342978	uc010qms.1	RNLS	-	314	Homo sapiens renalase, FAD-dependent amine oxidase (RNLS), transcript variant 2, mRNA.
Intron	chr15	75182513	75182933	uc002azc.1	MPI	+	314	Homo sapiens mannose phosphate isomerase (MPI), mRNA.
Intron	chr18	9708394	9708689	uc002kog.2	RAB31	+	314	Homo sapiens RAB31, member RAS oncogene family (RAB31), mRNA.
Intron	chr7	7222381	7222737	uc003srb.2	C1GALT1	+	314	Homo sapiens core 1 synthase, glycoprotein-N-acetylgalactosamine 3-beta-galactosyltransferase, 1 (C1GALT1), mRNA.
Intron	chr2	175547165	175547460	uc002uja.3	WIPF1	-	315	Homo sapiens WAS/WASL interacting protein family, member 1 (WIPF1), transcript variant 2, mRNA.
Exon/CD	chr11	27384311	27384648	uc001mrh.1	CCDC34	-	316	Homo sapiens coiled-coil domain containing 34 (CCDC34), transcript variant 1, mRNA.
5'UTR	chr14	57735758	57736084	uc001xcv.3	MUDENG	+	316	Homo sapiens MU-2/AP1M2 domain containing, death-inducing (MUDENG), transcript variant 1, mRNA.
Exon/CD	chr7	92076911	92077252	uc003ulx.1	GATAD1	+	317	Homo sapiens GATA zinc finger domain containing 1 (GATAD1), mRNA.
Intron	chr3	123303414	123303799	uc003egj.2	PTPLB	-	318	Homo sapiens protein tyrosine phosphatase-like (proline instead of catalytic arginine), member b (PTPLB), mRNA.
5'UTR	chr2	139259520	139259815	uc002tvh.3	SPOPL	+	318	Homo sapiens speckle-type POZ protein-like (SPOPL), mRNA.
Exon/CD	chr19	49954594	49954998	uc002pns.2	PIH1D1	-	319	Homo sapiens PIH1 domain containing 1 (PIH1D1), mRNA.
Intron	chr3	42642304	42642627	uc003clo.3	NKTR	+	319	Homo sapiens natural killer-tumor recognition sequence (NKTR), mRNA.
Intron	chr17	43210092	43210480	uc010wjj.2	ACBD4	+	320	Homo sapiens acyl-CoA binding domain containing 4 (ACBD4), transcript variant 1, mRNA.
Intron	chr17	80408224	80408551	uc010dir.3	C17orf62	-	320	Homo sapiens chromosome 17 open reading frame 62 (C17orf62), transcript variant 1, mRNA.
Intron	chr1	28414681	28414976	uc001bpi.2	EYA3	-	320	Homo sapiens eyes absent homolog 3 (Drosophila) (EYA3), mRNA.
Intron	chr6	170615897	170616431	uc003qxp.3	FAM120B	+	321	Homo sapiens family with sequence similarity 120B (FAM120B), mRNA.
5'UTR	chr5	153418657	153419026	uc003lvf.2	MFAP3	+	323	Homo sapiens microfibrillar-associated protein 3 (MFAP3), transcript variant 3, mRNA.
Exon/CD	chr2	71295499	71295962	uc002shp.4	NAGK	+	323	Homo sapiens N-acetylglucosamine kinase (NAGK), mRNA.
Intron	chr10	104614001	104614580	uc001kwh.2	C10orf32	+	324	Homo sapiens chromosome 10 open reading frame 32 (C10orf32), transcript variant 2, mRNA.
Intron	chr17	40306509	40306968	uc010cxx.3	RAB5C	-	324	Homo sapiens RAB5C, member RAS oncogene family (RAB5C), transcript variant 3, mRNA.
Intron	chr17	73401300	73401630	uc002jnx.4	GRB2	-	325	Homo sapiens growth factor receptor-bound protein 2 (GRB2), transcript variant 1, mRNA.
Intron	chr5	31532495	31532902	uc003jhj.4	C5orf22	+	326	Homo sapiens chromosome 5 open reading frame 22 (C5orf22), mRNA.
Exon/CD	chr11	105948405	105948831	uc001pjc.1	AASDHPPT	+	327	Homo sapiens aminoadipate-semialdehyde dehydrogenase-phosphopantetheinyl transferase (AASDHPPT), mRNA.
Exon/CD	chr11	118965703	118965998	uc001pvg.3	H2AFX	-	327	Homo sapiens H2A histone family, member X (H2AFX), mRNA.
Intron	chr20	3139957	3140469	uc002whw.3	UBOX5	-	327	Homo sapiens U-box domain containing 5 (UBOX5), transcript variant 1, mRNA.
5'UTR	chr10	70320258	70320631	uc001jok.4	TET1	+	328	Homo sapiens tet methylcytosine dioxygenase 1 (TET1), mRNA.
Intron	chr17	684852	685634	uc002fru.3	GLOD4	-	328	Homo sapiens glyoxalase domain containing 4 (GLOD4), mRNA.
Intron	chr17	42091913	42092262	uc010wis.2	TMEM101	-	328	Homo sapiens transmembrane protein 101 (TMEM101), mRNA.
Intron	chr18	56807293	56807613	uc021uky.1	AK311213	+	329	Homo sapiens cDNA, FLJ18255.
Intron	chr11	118436314	118436609	uc001pto.2	IFT46	-	330	Homo sapiens intraflagellar transport 46 homolog (Chlamydomonas) (IFT46), transcript variant 1, mRNA.
Intron	chr10	102791178	102791473	uc001ksp.3	SFXN3	+	330	Homo sapiens sideroflexin 3 (SFXN3), mRNA.
Intron	chr2	219575658	219576138	uc002viy.3	TTLL4	+	331	Homo sapiens tubulin tyrosine ligase-like family, member 4 (TTLL4), mRNA.
Intron	chr1	100435634	100436106	uc001dsp.1	SLC35A3	+	331	Homo sapiens solute carrier family 35 (UDP-N-acetylglucosamine (UDP-GlcNAc) transporter), member A3 (SLC35A3), mRNA.
Intron	chr19	44529632	44530019	uc010ejd.2	ZNF223	+	332	Homo sapiens zinc finger protein 223 (ZNF223), mRNA.
Intron	chr2	37423803	37424130	uc002rpy.2	LOC100505876	+	332	Homo sapiens uncharacterized LOC100505876 (LOC100505876), transcript variant 1, non-coding RNA.
Exon/CD	chr14	45605161	45605775	uc001wwd.4	FANCM	+	333	Homo sapiens Fanconi anemia, complementation group M (FANCM), mRNA.
Intron	chr19	3606337	3606660	uc021umv.1	TBXA2R	-	333	Homo sapiens thromboxane A2 receptor (TBXA2R), transcript variant b, mRNA.
5'UTR	chr6	34857211	34857529	uc010jvp.2	ANKS1A	+	333	Homo sapiens ankyrin repeat and sterile alpha motif domain containing 1A (ANKS1A), mRNA.
Exon/CD	chr3	38178216	38178585	uc003cht.3	ACAA1	-	333	Homo sapiens acetyl-CoA acyltransferase 1 (ACAA1), nuclear gene encoding mitochondrial protein, transcript variant 1, mRNA.
Intron	chr11	46721575	46721998	uc001ndd.3	ARHGAP1	-	334	Homo sapiens Rho GTPase activating protein 1 (ARHGAP1), mRNA.
Intron	chr14	74550674	74551048	uc001xpo.3	ALDH6A1	-	335	Homo sapiens aldehyde dehydrogenase 6 family, member A1 (ALDH6A1), nuclear gene encoding mitochondrial protein, mRNA.
Intron	chr22	31608403	31608765	uc003akh.3	LIMK2	+	335	Homo sapiens LIM domain kinase 2 (LIMK2), transcript variant 2a, mRNA.
Exon/CD	chr2	114647725	114648020	uc002tkx.1	ACTR3	+	336	Homo sapiens ARP3 actin-related protein 3 homolog (yeast) (ACTR3), mRNA.
Intron	chr1	110036780	110037210	uc010ovl.2	CYB561D1	+	338	Homo sapiens cytochrome b-561 domain containing 1 (CYB561D1), transcript variant 3, mRNA.
5'UTR	chr16	31085155	31085450	uc002eao.3	ZNF668	-	339	Homo sapiens zinc finger protein 668 (ZNF668), transcript variant 2, mRNA.
Intron	chr20	43514490	43514875	uc002xmt.3	YWHAB	+	339	Homo sapiens tyrosine 3-monooxygenase/tryptophan 5-monooxygenase activation protein, beta polypeptide (YWHAB), transcript variant 1, mRNA.
Intron	chr13	50159232	50159527	uc001vde.1	RCBTB1	-	340	Homo sapiens regulator of chromosome condensation (RCC1) and BTB (POZ) domain containing protein 1 (RCBTB1), mRNA.
Intron	chr21	15754953	15755383	uc002yjt.3	HSPA13	-	341	Homo sapiens heat shock protein 70kDa family, member 13 (HSPA13), mRNA.
Intron	chr21	47401855	47402151	uc002zhu.1	COL6A1	+	341	Homo sapiens collagen, type VI, alpha 1 (COL6A1), mRNA.
Intron	chr3	141206116	141206417	uc003etz.1	RASA2	+	341	Homo sapiens RAS p21 protein activator 2 (RASA2), mRNA.
5'UTR	chr1	184356343	184356638	uc001gqv.1	C1orf21	+	341	Homo sapiens chromosome 1 open reading frame 21 (C1orf21), mRNA.
Intron	chr7	17979624	17979955	uc003stv.3	SNX13	-	342	Homo sapiens sorting nexin 13 (SNX13), mRNA.
Intron	chr5	96143362	96143737	uc003kml.3	ERAP1	-	343	Homo sapiens endoplasmic reticulum aminopeptidase 1 (ERAP1), transcript variant 1, mRNA.
Exon/CD	chr3	158519886	158520228	uc003fcl.2	MFSD1	+	343	Homo sapiens major facilitator superfamily domain containing 1 (MFSD1), transcript variant 1, mRNA.
Intron	chr16	85833317	85833716	uc002fje.3	COX4I1	+	344	Homo sapiens cytochrome c oxidase subunit IV isoform 1 (COX4I1), nuclear gene encoding mitochondrial protein, mRNA.
Intron	chr14	23235847	23236301	uc001wgn.2	OXA1L	+	344	Homo sapiens oxidase (cytochrome c) assembly 1-like (OXA1L), nuclear gene encoding mitochondrial protein, mRNA.
5'UTR	chr7	23145526	23145868	uc003svr.4	KLHL7	+	345	Homo sapiens kelch-like 7 (Drosophila) (KLHL7), transcript variant 2, mRNA.
Intron	chr5	177580418	177580815	uc003mir.2	NHP2	-	345	Homo sapiens NHP2 ribonucleoprotein homolog (yeast) (NHP2), transcript variant 1, mRNA.
Intron	chr1	247241476	247242064	uc001ica.3	ZNF670-ZNF695	-	345	Homo sapiens ZNF670-ZNF695 readthrough (ZNF670-ZNF695), non-coding RNA.
Intron	chr10	114206105	114206548	uc001kzv.3	ZDHHC6	-	346	Homo sapiens zinc finger, DHHC-type containing 6 (ZDHHC6), mRNA.
Intron	chr1	38060904	38061577	uc001cbk.3	GNL2	-	346	Homo sapiens guanine nucleotide binding protein-like 2 (nucleolar) (GNL2), mRNA.
Exon/CD	chr6	17600551	17601182	uc003ncc.3	FAM8A1	+	349	Homo sapiens family with sequence similarity 8, member A1 (FAM8A1), mRNA.
Intron	chr12	123717075	123717542	uc001uem.3	MPHOSPH9	-	350	Homo sapiens M-phase phosphoprotein 9 (MPHOSPH9), mRNA.
Intron	chr19	52642674	52643009	uc002pym.3	ZNF616	-	350	Homo sapiens zinc finger protein 616 (ZNF616), mRNA.
Intron	chr14	24701844	24702152	uc001wnr.3	GMPR2	+	351	Homo sapiens guanosine monophosphate reductase 2 (GMPR2), transcript variant 3, mRNA.
Intron	chr20	39657573	39658052	uc002xjl.3	TOP1	+	351	Homo sapiens topoisomerase (DNA) I (TOP1), mRNA.
Exon/CD	chr2	73339648	73339943	uc002siu.4	RAB11FIP5	-	351	Homo sapiens RAB11 family interacting protein 5 (class I) (RAB11FIP5), mRNA.
5'UTR	chr11	62368718	62369203	uc001ntq.2	MTA2	-	352	Homo sapiens metastasis associated 1 family, member 2 (MTA2), mRNA.
Intron	chr18	33877815	33878292	uc002kzs.1	FHOD3	+	352	Homo sapiens formin homology 2 domain containing 3 (FHOD3), mRNA.
5'UTR	chr22	41488743	41489188	uc003azl.4	EP300	+	352	Homo sapiens E1A binding protein p300 (EP300), mRNA.
Intron	chr10	99205201	99205630	uc001kni.3	EXOSC1	-	353	Homo sapiens exosome component 1 (EXOSC1), mRNA.
Intron	chr10	22605463	22605868	uc009xkg.3	COMMD3-BMI1	+	354	Homo sapiens COMMD3-BMI1 readthrough (COMMD3-BMI1), mRNA.
Intron	chr16	31119771	31120259	uc002eaw.4	BCKDK	+	354	Homo sapiens branched chain ketoacid dehydrogenase kinase (BCKDK), nuclear gene encoding mitochondrial protein, transcript variant 1, mRNA.
Intron	chr7	66056866	66057169	uc010lac.2	LOC493754	-	354	Homo sapiens RAB guanine nucleotide exchange factor (GEF) 1 pseudogene (LOC493754), non-coding RNA.
Intron	chr3	128968655	128968957	uc003els.3	COPG	+	354	Homo sapiens coatomer protein complex, subunit gamma (COPG), mRNA.
Intron	chr20	35401727	35402024	uc010zvs.2	DSN1	-	355	Homo sapiens DSN1, MIND kinetochore complex component, homolog (S. cerevisiae) (DSN1), transcript variant 4, mRNA.
Exon/CD	chr1	245027292	245027651	uc001iaz.1	HNRNPU	-	356	Homo sapiens heterogeneous nuclear ribonucleoprotein U (scaffold attachment factor A) (HNRNPU), transcript variant 1, mRNA.
Intron	chr17	55926864	55927289	uc002ivc.3	MRPS23	-	357	Homo sapiens mitochondrial ribosomal protein S23 (MRPS23), nuclear gene encoding mitochondrial protein, mRNA.
Exon/CD	chr14	61115584	61116012	uc001xfb.4	SIX1	-	357	Homo sapiens SIX homeobox 1 (SIX1), mRNA.
Exon/CD	chr11	60609586	60609989	uc001nqa.2	CCDC86	+	359	Homo sapiens coiled-coil domain containing 86 (CCDC86), mRNA.
Intron	chr19	12792020	12792664	uc002muh.2	DHPS	-	359	Homo sapiens deoxyhypusine synthase (DHPS), transcript variant 1, mRNA.
5'UTR	chr2	85981078	85981457	uc002sqn.3	ATOH8	+	359	Homo sapiens atonal homolog 8 (Drosophila) (ATOH8), mRNA.
Intron	chr13	34392301	34392830	uc001uva.3	RFC3	+	360	Homo sapiens replication factor C (activator 1) 3, 38kDa (RFC3), transcript variant 2, mRNA.
Intron	chr1	19578102	19578768	uc001bbs.3	MRTO4	+	361	Homo sapiens mRNA turnover 4 homolog (S. cerevisiae) (MRTO4), mRNA.
Intron	chr1	19578102	19578768	uc001bbs.3	MRTO4	+	361	Homo sapiens mRNA turnover 4 homolog (S. cerevisiae) (MRTO4), mRNA.
Intron	chr1	37979688	37980316	uc001cbe.1	MEAF6	-	362	Homo sapiens MYST/Esa1-associated factor 6 (MEAF6), mRNA.
Intron	chr16	46723774	46724069	uc002eeh.3	ORC6	+	364	Homo sapiens origin recognition complex, subunit 6 (ORC6), transcript variant 1, mRNA.
Intron	chr7	99613245	99613920	uc003usk.1	ZKSCAN1	+	364	Homo sapiens zinc finger with KRAB and SCAN domains 1 (ZKSCAN1), mRNA.
5'UTR	chr12	56709463	56710064	uc001sku.2	CNPY2	-	365	Homo sapiens canopy 2 homolog (zebrafish) (CNPY2), transcript variant 1, mRNA.
Intron	chr8	17780564	17780901	uc003wyi.4	PCM1	+	367	Homo sapiens pericentriolar material 1 (PCM1), mRNA.
Exon/CD	chr11	65837933	65838450	uc001oha.2	PACS1	+	368	Homo sapiens phosphofurin acidic cluster sorting protein 1 (PACS1), mRNA.
Intron	chr19	4066197	4066699	uc002lzi.3	ZBTB7A	-	368	Homo sapiens zinc finger and BTB domain containing 7A (ZBTB7A), mRNA.
Intron	chr1	6640277	6640572	uc009vmc.2	ZBTB48	+	369	Homo sapiens zinc finger and BTB domain containing 48 (ZBTB48), mRNA.
Exon/CD	chr15	48623842	48624138	uc001zws.3	DUT	+	370	Homo sapiens deoxyuridine triphosphatase (DUT), nuclear gene encoding mitochondrial protein, transcript variant 1, mRNA.
Exon/CD	chr14	75230268	75230609	uc001xqj.4	YLPM1	+	370	Homo sapiens YLP motif containing 1 (YLPM1), mRNA.
5'UTR	chr19	1269741	1270038	uc010xgk.2	CIRBP-AS1	-	370	Homo sapiens CIRBP antisense RNA 1 (non-protein coding) (CIRBP-AS1), non-coding RNA.
Exon/CD	chr6	41889145	41889524	uc003orl.3	BYSL	+	370	Homo sapiens bystin-like (BYSL), mRNA.
Intron	chr1	901996	902499	uc001acd.3	PLEKHN1	+	371	Homo sapiens pleckstrin homology domain containing, family N member 1 (PLEKHN1), transcript variant 1, mRNA.
Intron	chr1	180991499	180991849	uc021pfr.1	STX6	-	372	Homo sapiens syntaxin 6 (STX6), mRNA.
Intron	chr12	64846065	64846360	uc001ssc.2	TBK1	+	373	Homo sapiens TANK-binding kinase 1 (TBK1), mRNA.
Exon/CD	chr7	75932083	75932412	uc003uew.3	HSPB1	+	373	Homo sapiens heat shock 27kDa protein 1 (HSPB1), mRNA.
Intron	chr12	50479031	50479681	uc001rvx.4	SMARCD1	+	374	Homo sapiens SWI/SNF related, matrix associated, actin dependent regulator of chromatin, subfamily d, member 1 (SMARCD1), transcript variant 1, mRNA.
Intron	chr15	44116430	44116725	uc001zth.1	MFAP1	-	374	Homo sapiens microfibrillar-associated protein 1 (MFAP1), mRNA.
Intron	chr1	27648861	27649157	uc021ojt.1	TMEM222	+	374	Homo sapiens transmembrane protein 222 (TMEM222), transcript variant 4, non-coding RNA.
Intron	chr8	124429151	124429525	uc003yqn.1	WDYHV1	+	374	Homo sapiens WDYHV motif containing 1 (WDYHV1), mRNA.
Intron	chr17	4736839	4737179	uc010vsk.2	MINK1	+	375	Homo sapiens misshapen-like kinase 1 (MINK1), transcript variant 2, mRNA.
Intron	chr17	37606971	37607334	uc002hrv.4	MED1	-	375	Homo sapiens mediator complex subunit 1 (MED1), mRNA.
5'UTR	chr17	2497084	2497514	uc002fuw.4	PAFAH1B1	+	377	Homo sapiens platelet-activating factor acetylhydrolase 1b, regulatory subunit 1 (45kDa) (PAFAH1B1), mRNA.
Intron	chr19	36139204	36139798	uc002oav.3	COX6B1	+	377	Homo sapiens cytochrome c oxidase subunit VIb polypeptide 1 (ubiquitous) (COX6B1), nuclear gene encoding mitochondrial protein, mRNA.
5'UTR	chr7	137686235	137686705	uc003vtw.3	CREB3L2	-	377	Homo sapiens cAMP responsive element binding protein 3-like 2 (CREB3L2), transcript variant 1, mRNA.
Intron	chr19	34919498	34919793	uc002nvk.3	UBA2	+	378	Homo sapiens ubiquitin-like modifier activating enzyme 2 (UBA2), mRNA.
Intron	chr1	22778552	22778890	uc001bft.2	ZBTB40	+	378	Homo sapiens zinc finger and BTB domain containing 40 (ZBTB40), transcript variant 1, mRNA.
Intron	chr12	122326843	122327205	uc001ubl.3	PSMD9	+	379	Homo sapiens proteasome (prosome, macropain) 26S subunit, non-ATPase, 9 (PSMD9), mRNA.
Intron	chr18	32869653	32869982	uc002kyl.3	ZSCAN30	-	379	Homo sapiens zinc finger and SCAN domain containing 30 (ZSCAN30), mRNA.
Intron	chr4	87856279	87856785	uc011ccz.2	AFF1	+	379	Homo sapiens AF4/FMR2 family, member 1 (AFF1), transcript variant 1, mRNA.
Intron	chr6	33168793	33169172	uc003odf.3	SLC39A7	+	380	Homo sapiens solute carrier family 39 (zinc transporter), member 7 (SLC39A7), transcript variant 2, mRNA.
Exon/CD	chr7	40173702	40174036	uc003thl.4	C7orf11	-	382	Homo sapiens chromosome 7 open reading frame 11 (C7orf11), mRNA.
Exon/CD	chr4	54930286	54930581	uc003haj.2	CHIC2	-	382	Homo sapiens cysteine-rich hydrophobic domain 2 (CHIC2), mRNA.
Intron	chr15	89089361	89089697	uc002bmp.4	DET1	-	383	Homo sapiens de-etiolated homolog 1 (Arabidopsis) (DET1), transcript variant 2, mRNA.
Exon/CD	chr21	37442476	37442859	uc010gmy.1	CBR1	+	383	Homo sapiens carbonyl reductase 1 (CBR1), mRNA.
Intron	chr1	44496583	44496920	uc010okm.1	SLC6A9	-	383	Homo sapiens solute carrier family 6 (neurotransmitter transporter, glycine), member 9 (SLC6A9), transcript variant 3, mRNA.
Intron	chr3	169940365	169940844	uc003fgs.2	PRKCI	+	385	Homo sapiens protein kinase C, iota (PRKCI), mRNA.
Intron	chr10	49514853	49515490	uc001jgn.3	MAPK8	+	386	Homo sapiens mitogen-activated protein kinase 8 (MAPK8), transcript variant JNK1-b2, mRNA.
Intron	chr19	17666637	17667155	uc002nhc.1	GLT25D1	+	386	Homo sapiens glycosyltransferase 25 domain containing 1 (GLT25D1), mRNA.
Intron	chr19	12175744	12176121	uc002mtb.2	ZNF844	+	387	Homo sapiens zinc finger protein 844 (ZNF844), mRNA.
Intron	chr19	16940448	16940743	uc002ney.2	SIN3B	+	387	Homo sapiens SIN3 transcription regulator homolog B (yeast) (SIN3B), mRNA.
Intron	chr22	38204133	38204464	uc003aua.2	GCAT	+	387	Homo sapiens glycine C-acetyltransferase (GCAT), nuclear gene encoding mitochondrial protein, transcript variant 1, mRNA.
Intron	chr7	56173619	56173982	uc003tsa.3	CHCHD2	-	387	Homo sapiens coiled-coil-helix-coiled-coil-helix domain containing 2 (CHCHD2), nuclear gene encoding mitochondrial protein, mRNA.
Exon/CD	chr6	26056059	26056566	uc003nfw.3	HIST1H1C	-	387	Homo sapiens histone cluster 1, H1c (HIST1H1C), mRNA.
Intron	chr5	108083679	108084140	uc003kop.1	FER	+	387	Homo sapiens fer (fps/fes related) tyrosine kinase (FER), mRNA.
Intron	chr1	168148219	168148895	uc001gfg.3	TIPRL	+	387	Homo sapiens TIP41, TOR signaling pathway regulator-like (S. cerevisiae) (TIPRL), transcript variant 1, mRNA.
Intron	chr3	3220687	3221340	uc003bpr.3	CRBN	-	388	Homo sapiens cereblon (CRBN), transcript variant 2, mRNA.
Intron	chr1	226111408	226111747	uc010pvj.2	LEFTY1	-	388	Homo sapiens left-right determination factor 1 (LEFTY1), mRNA.
Intron	chr6	125475056	125475478	uc003pzu.1	TPD52L1	+	389	Homo sapiens tumor protein D52-like 1 (TPD52L1), transcript variant 1, mRNA.
Intron	chr12	57039269	57039653	uc001slr.3	ATP5B	-	391	Homo sapiens ATP synthase, H+ transporting, mitochondrial F1 complex, beta polypeptide (ATP5B), nuclear gene encoding mitochondrial protein, mRNA.
Intron	chr16	75600486	75600793	uc002fen.3	GABARAPL2	+	391	Homo sapiens GABA(A) receptor-associated protein-like 2 (GABARAPL2), mRNA.
Intron	chr17	62340099	62340423	uc002jed.3	TEX2	-	392	Homo sapiens testis expressed 2 (TEX2), mRNA.
Intron	chr12	110437443	110437811	uc001tpx.3	ANKRD13A	+	393	Homo sapiens ankyrin repeat domain 13A (ANKRD13A), mRNA.
Intron	chr10	104191777	104192283	uc001kvn.2	CUEDC2	-	393	Homo sapiens CUE domain containing 2 (CUEDC2), mRNA.
Intron	chr15	75747468	75747994	uc010uml.2	SIN3A	-	393	Homo sapiens SIN3 transcription regulator homolog A (yeast) (SIN3A), transcript variant 3, mRNA.
Exon/CD	chr17	41173822	41174309	uc002icm.1	VAT1	-	394	Homo sapiens vesicle amine transport protein 1 homolog (T. californica) (VAT1), mRNA.
Exon/CD	chr4	74123916	74124301	uc003hgp.3	ANKRD17	-	394	Homo sapiens ankyrin repeat domain 17 (ANKRD17), transcript variant 1, mRNA.
Intron	chr2	47403136	47403557	uc010fbd.3	C2orf61	-	394	Homo sapiens chromosome 2 open reading frame 61 (C2orf61), transcript variant 1, mRNA.
5'UTR	chr1	27561212	27561589	uc001bno.3	WDTC1	+	394	Homo sapiens WD and tetratricopeptide repeats 1 (WDTC1), mRNA.
Intron	chr17	19140642	19141526	uc002gvd.4	EPN2	+	395	Homo sapiens epsin 2 (EPN2), transcript variant 2, mRNA.
Intron	chr1	161101926	161102238	uc001fya.3	DEDD	-	396	Homo sapiens death effector domain containing (DEDD), transcript variant 1, mRNA.
Intron	chr10	43278076	43278624	uc001jaj.3	BMS1	+	397	Homo sapiens BMS1 homolog, ribosome assembly protein (yeast) (BMS1), mRNA.
Intron	chr17	26684940	26685235	uc010wah.1	TMEM199	+	401	Homo sapiens transmembrane protein 199 (TMEM199), mRNA.
Intron	chr5	68530833	68531212	uc003jvs.4	CDK7	+	401	Homo sapiens cyclin-dependent kinase 7 (CDK7), mRNA.
Intron	chr2	55920416	55920800	uc002rzf.2	PNPT1	-	403	Homo sapiens polyribonucleotide nucleotidyltransferase 1 (PNPT1), mRNA.
Exon/CD	chr1	42922428	42922723	uc001chl.3	PPCS	+	403	Homo sapiens phosphopantothenoylcysteine synthetase (PPCS), transcript variant 1, mRNA.
Intron	chr20	18568779	18569139	uc002wrf.4	DTD1	+	404	Homo sapiens D-tyrosyl-tRNA deacylase 1 homolog (S. cerevisiae) (DTD1), nuclear gene encoding mitochondrial protein, mRNA.
Intron	chr2	25195156	25195613	uc002rfv.3	DNAJC27-AS1	+	404	Homo sapiens DNAJC27 antisense RNA 1 (non-protein coding) (DNAJC27-AS1), non-coding RNA.
5'UTR	chr2	63815255	63815672	uc002sch.3	WDPCP	-	404	Homo sapiens WD repeat containing planar cell polarity effector (WDPCP), mRNA.
Intron	chr19	17378391	17378882	uc010ean.2	BABAM1	+	405	Homo sapiens BRISC and BRCA1 A complex member 1 (BABAM1), transcript variant 2, mRNA.
Intron	chr19	39881068	39881480	uc002old.3	PAF1	-	405	Homo sapiens Paf1, RNA polymerase II associated factor, homolog (S. cerevisiae) (PAF1), mRNA.
Intron	chr2	191514082	191514422	uc002usb.3	NAB1	+	405	Homo sapiens NGFI-A binding protein 1 (EGR1 binding protein 1) (NAB1), mRNA.
Intron	chr1	101491666	101491961	uc001dua.3	BX538249	+	405	Homo sapiens cDNA FLJ11489 fis, clone HEMBA1001915.
Exon/CD	chr1	156737521	156737836	uc001fqa.3	PRCC	+	405	Homo sapiens papillary renal cell carcinoma (translocation-associated) (PRCC), mRNA.
Intron	chr16	67261077	67261766	uc002esi.2	TMEM208	+	406	Homo sapiens transmembrane protein 208 (TMEM208), mRNA.
Intron	chr2	95787151	95787546	uc002sub.3	MRPS5	-	406	Homo sapiens mitochondrial ribosomal protein S5 (MRPS5), nuclear gene encoding mitochondrial protein, mRNA.
Intron	chr19	17185755	17186117	uc002nfe.3	HAUS8	-	407	Homo sapiens HAUS augmin-like complex, subunit 8 (HAUS8), transcript variant 1, mRNA.
Intron	chr4	25161622	25161973	uc003grg.3	SEPSECS	-	407	Homo sapiens Sep (O-phosphoserine) tRNA:Sec (selenocysteine) tRNA synthase (SEPSECS), mRNA.
Intron	chr3	14166644	14167053	uc003byk.2	TMEM43	+	409	Homo sapiens transmembrane protein 43 (TMEM43), mRNA.
Exon/CD	chr10	22292042	22292439	uc001irc.3	DNAJC1	-	410	Homo sapiens DnaJ (Hsp40) homolog, subfamily C, member 1 (DNAJC1), mRNA.
Intron	chr7	43798488	43798874	uc010kxv.3	BLVRA	+	410	Homo sapiens biliverdin reductase A (BLVRA), transcript variant 2, mRNA.
Intron	chr1	91966667	91966962	uc001doe.3	CDC7	+	411	Homo sapiens cell division cycle 7 homolog (S. cerevisiae) (CDC7), transcript variant 1, mRNA.
Intron	chr9	102860694	102861144	uc004bam.3	ERP44	-	411	Homo sapiens endoplasmic reticulum protein 44 (ERP44), mRNA.
Intron	chr11	6704028	6704413	uc001men.2	MRPL17	-	412	Homo sapiens mitochondrial ribosomal protein L17 (MRPL17), nuclear gene encoding mitochondrial protein, mRNA.
Exon/CD	chr8	146277869	146278604	uc003zfc.4	C8orf33	+	413	Homo sapiens chromosome 8 open reading frame 33 (C8orf33), mRNA.
Intron	chr12	57998828	57999207	uc001sow.1	DTX3	+	414	Homo sapiens deltex homolog 3 (Drosophila) (DTX3), mRNA.
Exon/CD	chr15	72766776	72767389	uc002aut.4	ARIH1	+	416	Homo sapiens ariadne homolog, ubiquitin-conjugating enzyme E2 binding protein, 1 (Drosophila) (ARIH1), mRNA.
Intron	chr11	73308618	73309003	uc001oty.1	FAM168A	-	418	Homo sapiens family with sequence similarity 168, member A (FAM168A), mRNA.
5'UTR	chr10	89622609	89622943	uc009xti.3	KLLN	-	418	Homo sapiens killin, p53-regulated DNA replication inhibitor (KLLN), mRNA.
Intron	chr17	71307517	71307927	uc002jjo.3	CDC42EP4	-	421	Homo sapiens CDC42 effector protein (Rho GTPase binding) 4 (CDC42EP4), mRNA.
Intron	chr17	9478634	9479073	uc002glx.3	STX8	-	422	Homo sapiens syntaxin 8 (STX8), transcript variant 1, mRNA.
Intron	chr4	120376189	120376529	uc021xrg.1	LOC645513	+	422	Homo sapiens uncharacterized LOC645513 (LOC645513), non-coding RNA.
Intron	chr5	32585846	32586215	uc003jhs.2	SUB1	+	426	Homo sapiens SUB1 homolog (S. cerevisiae) (SUB1), mRNA.
Intron	chr1	28157470	28157884	uc001bov.2	PPP1R8	+	426	Homo sapiens protein phosphatase 1, regulatory subunit 8 (PPP1R8), transcript variant 1, mRNA.
Intron	chr1	207494981	207495504	uc001hfr.4	CD55	+	426	Homo sapiens CD55 molecule, decay accelerating factor for complement (Cromer blood group) (CD55), transcript variant 2, mRNA.
Intron	chr8	42249519	42249894	uc003xpc.3	VDAC3	+	428	Homo sapiens voltage-dependent anion channel 3 (VDAC3), transcript variant 2, mRNA.
Intron	chr11	116643138	116643433	uc001ppn.3	BUD13	-	429	Homo sapiens BUD13 homolog (S. cerevisiae) (BUD13), transcript variant 1, mRNA.
Intron	chr17	43209117	43209806	uc002iib.3	PLCD3	-	430	Homo sapiens phospholipase C, delta 3 (PLCD3), mRNA.
Intron	chr12	49524726	49525021	uc001rtm.3	TUBA1B	-	431	Homo sapiens tubulin, alpha 1b (TUBA1B), mRNA.
Intron	chr5	162886511	162886913	uc003lze.3	NUDCD2	-	431	Homo sapiens NudC domain containing 2 (NUDCD2), mRNA.
Intron	chr11	20409327	20409688	uc001mqb.3	PRMT3	+	432	Homo sapiens protein arginine methyltransferase 3 (PRMT3), transcript variant 1, mRNA.
Intron	chr16	14014101	14014790	uc002dce.2	ERCC4	+	432	Homo sapiens excision repair cross-complementing rodent repair deficiency, complementation group 4 (ERCC4), mRNA.
Intron	chr14	64319937	64320291	uc001xgl.3	SYNE2	+	432	Homo sapiens spectrin repeat containing, nuclear envelope 2 (SYNE2), transcript variant 5, mRNA.
Exon/CD	chr9	130616365	130616865	uc004bsj.4	ENG	-	432	Homo sapiens endoglin (ENG), transcript variant 1, mRNA.
Intron	chr19	51869002	51869476	uc002pwh.3	ETFB	-	433	Homo sapiens electron-transfer-flavoprotein, beta polypeptide (ETFB), transcript variant 1, mRNA.
Intron	chr19	46010839	46011408	uc002pcg.3	VASP	+	436	Homo sapiens vasodilator-stimulated phosphoprotein (VASP), mRNA.
Intron	chr21	34696890	34697449	uc011adv.2	IFNAR1	+	436	Homo sapiens interferon (alpha, beta and omega) receptor 1 (IFNAR1), mRNA.
Intron	chr12	112563529	112564042	uc001ttp.3	TRAFD1	+	437	Homo sapiens TRAF-type zinc finger domain containing 1 (TRAFD1), transcript variant 2, mRNA.
Intron	chr17	28256377	28256786	uc002heo.1	SSH2	-	437	Homo sapiens slingshot homolog 2 (Drosophila) (SSH2), mRNA.
Intron	chr2	202507324	202508244	uc021vvf.1	TMEM237	-	440	Homo sapiens transmembrane protein 237 (TMEM237), transcript variant 1, mRNA.
Intron	chr17	40760822	40761186	uc002ial.2	FAM134C	-	441	Homo sapiens family with sequence similarity 134, member C (FAM134C), transcript variant 1, mRNA.
Intron	chr17	67322732	67323032	uc002jig.2	ABCA5	-	441	Homo sapiens ATP-binding cassette, sub-family A (ABC1), member 5 (ABCA5), transcript variant 2, mRNA.
Intron	chr21	40752506	40752801	uc002yxs.3	WRB	+	441	Homo sapiens tryptophan rich basic protein (WRB), transcript variant 1, mRNA.
Intron	chr4	89444343	89444685	uc003hru.1	PIGY	-	441	Homo sapiens phosphatidylinositol glycan anchor biosynthesis, class Y (PIGY), nuclear gene encoding mitochondrial protein, transcript variant 1, mRNA.
Intron	chr3	50377778	50378073	uc003dad.1	RASSF1	-	442	Homo sapiens Ras association (RalGDS/AF-6) domain family member 1 (RASSF1), transcript variant D, mRNA.
Intron	chr1	32645554	32646022	uc001bui.3	TXLNA	+	444	Homo sapiens taxilin alpha (TXLNA), mRNA.
Intron	chr9	130186949	130187244	uc004bqw.4	ZNF79	+	444	Homo sapiens zinc finger protein 79 (ZNF79), mRNA.
Exon/CD	chr16	56458849	56459149	uc002eiy.3	AMFR	-	445	Homo sapiens autocrine motility factor receptor (AMFR), mRNA.
Intron	chr3	136581283	136581705	uc003erh.3	NCK1	+	445	Homo sapiens NCK adaptor protein 1 (NCK1), transcript variant 1, mRNA.
Intron	chr9	125674991	125675337	uc004bnh.3	ZBTB6	-	445	Homo sapiens zinc finger and BTB domain containing 6 (ZBTB6), mRNA.
Intron	chr12	133404569	133405115	uc001ukz.1	GOLGA3	-	446	Homo sapiens golgin A3 (GOLGA3), transcript variant 1, mRNA.
Intron	chr19	18668709	18669325	uc021uqq.1	KXD1	+	446	Homo sapiens KxDL motif containing 1 (KXD1), transcript variant 1, mRNA.
Intron	chr2	224809393	224809820	uc002vnq.3	WDFY1	-	446	Homo sapiens WD repeat and FYVE domain containing 1 (WDFY1), mRNA.
Intron	chr9	108457018	108457524	uc004bcu.1	TMEM38B	+	447	Homo sapiens transmembrane protein 38B (TMEM38B), mRNA.
Intron	chr7	66767816	66768329	uc010laj.3	STAG3L4	+	448	Homo sapiens stromal antigen 3-like 4 (STAG3L4), transcript variant 1, non-coding RNA.
Intron	chr16	14726969	14727264	uc002dco.3	BFAR	+	449	Homo sapiens bifunctional apoptosis regulator (BFAR), mRNA.
Intron	chr16	2273847	2274185	uc002cpm.3	E4F1	+	450	Homo sapiens E4F transcription factor 1 (E4F1), mRNA.
Intron	chr1	17215458	17215964	uc001azs.1	BC070363	-	450	Homo sapiens cDNA clone IMAGE:3960708, partial cds.
Intron	chr17	3540066	3540361	uc002fwa.3	CTNS	+	452	Homo sapiens cystinosin, lysosomal cystine transporter (CTNS), transcript variant 1, mRNA.
Intron	chr16	4475956	4476558	uc002cwk.3	DNAJA3	+	452	Homo sapiens DnaJ (Hsp40) homolog, subfamily A, member 3 (DNAJA3), nuclear gene encoding mitochondrial protein, transcript variant 1, mRNA.
Exon/CD	chr1	27216163	27216672	uc001bnd.1	GPN2	-	452	Homo sapiens GPN-loop GTPase 2 (GPN2), mRNA.
Intron	chr19	24216467	24216932	uc002nrs.1	AK092150	+	453	Homo sapiens cDNA FLJ34761 fis, clone NT2NE2001923.
Intron	chr19	45754666	45755270	uc002pba.2	MARK4	+	453	Homo sapiens MAP/microtubule affinity-regulating kinase 4 (MARK4), transcript variant 2, mRNA.
Intron	chr19	45754666	45755270	uc002pba.2	MARK4	+	453	Homo sapiens MAP/microtubule affinity-regulating kinase 4 (MARK4), transcript variant 2, mRNA.
Intron	chr8	92082592	92083161	uc003yeu.4	OTUD6B	+	453	Homo sapiens OTU domain containing 6B (OTUD6B), mRNA.
Exon/CD	chr12	124017623	124017999	uc001ufe.2	RILPL1	-	454	Homo sapiens Rab interacting lysosomal protein-like 1 (RILPL1), mRNA.
Intron	chr11	30607211	30607741	uc001msq.3	MPPED2	-	454	Homo sapiens metallophosphoesterase domain containing 2 (MPPED2), transcript variant 2, mRNA.
Intron	chr17	48474196	48474725	uc002iqt.3	LRRC59	-	454	Homo sapiens leucine rich repeat containing 59 (LRRC59), mRNA.
Intron	chr1	101702611	101702906	uc001dud.2	S1PR1	+	454	Homo sapiens sphingosine-1-phosphate receptor 1 (S1PR1), mRNA.
Exon/CD	chr1	155178761	155179128	uc001fjb.3	MTX1	+	455	Homo sapiens metaxin 1 (MTX1), transcript variant 1, mRNA.
Intron	chr4	2794988	2795422	uc003gfi.4	SH3BP2	+	456	Homo sapiens SH3-domain binding protein 2 (SH3BP2), transcript variant 2, mRNA.
Intron	chr14	51134357	51134776	uc001wyh.1	SAV1	-	457	Homo sapiens salvador homolog 1 (Drosophila) (SAV1), mRNA.
Intron	chr19	53661634	53662097	uc002qbb.2	ZNF347	-	457	Homo sapiens zinc finger protein 347 (ZNF347), transcript variant 3, mRNA.
Intron	chr1	84464229	84464524	uc001djc.3	TTLL7	-	457	Homo sapiens tubulin tyrosine ligase-like family, member 7 (TTLL7), mRNA.
Intron	chr18	33767527	33768354	uc002kzq.4	MOCOS	+	461	Homo sapiens molybdenum cofactor sulfurase (MOCOS), mRNA.
Intron	chr15	69112652	69112947	uc002arl.3	ANP32A	-	462	Homo sapiens acidic (leucine-rich) nuclear phosphoprotein 32 family, member A (ANP32A), mRNA.
Intron	chr11	59435795	59436302	uc001noe.4	PATL1	-	463	Homo sapiens protein associated with topoisomerase II homolog 1 (yeast) (PATL1), mRNA.
Intron	chr5	77071554	77071891	uc003kfh.1	TBCA	-	463	Homo sapiens tubulin folding cofactor A (TBCA), mRNA.
Intron	chr2	27256090	27256385	uc002ria.4	TMEM214	+	464	Homo sapiens transmembrane protein 214 (TMEM214), transcript variant 1, mRNA.
Intron	chr2	187351132	187351567	uc002upo.3	ZC3H15	+	465	Homo sapiens zinc finger CCCH-type containing 15 (ZC3H15), mRNA.
Intron	chr2	37383371	37384074	uc010ynh.2	EIF2AK2	-	468	Homo sapiens eukaryotic translation initiation factor 2-alpha kinase 2 (EIF2AK2), transcript variant 1, mRNA.
Intron	chr2	37383371	37384074	uc010ynh.2	EIF2AK2	-	468	Homo sapiens eukaryotic translation initiation factor 2-alpha kinase 2 (EIF2AK2), transcript variant 1, mRNA.
Intron	chr11	67351387	67351682	uc001omf.3	GSTP1	+	469	Homo sapiens glutathione S-transferase pi 1 (GSTP1), mRNA.
Intron	chr20	62496900	62497199	uc002ygy.3	TPD52L2	+	469	Homo sapiens tumor protein D52-like 2 (TPD52L2), transcript variant 1, mRNA.
Intron	chr1	52520243	52520914	uc001cti.3	TXNDC12	-	469	Homo sapiens thioredoxin domain containing 12 (endoplasmic reticulum) (TXNDC12), mRNA.
Intron	chr1	205718543	205719264	uc001hdb.3	NUCKS1	-	469	Homo sapiens nuclear casein kinase and cyclin-dependent kinase substrate 1 (NUCKS1), mRNA.
Intron	chr7	1610014	1610345	uc003sla.3	KIAA1908	+	471	Homo sapiens uncharacterized LOC114796 (KIAA1908), transcript variant 3, non-coding RNA.
Intron	chr5	68513712	68514374	uc003jvq.3	MRPS36	+	471	Homo sapiens mitochondrial ribosomal protein S36 (MRPS36), nuclear gene encoding mitochondrial protein, mRNA.
5'UTR	chr15	67835345	67835640	uc002aqu.3	MAP2K5	+	472	Homo sapiens mitogen-activated protein kinase kinase 5 (MAP2K5), transcript variant 1, mRNA.
Intron	chr1	206809113	206809592	uc001hek.3	DYRK3	+	472	Homo sapiens dual-specificity tyrosine-(Y)-phosphorylation regulated kinase 3 (DYRK3), transcript variant 2, mRNA.
Exon/CD	chr18	77156097	77156392	uc002lnd.3	NFATC1	+	473	Homo sapiens nuclear factor of activated T-cells, cytoplasmic, calcineurin-dependent 1 (NFATC1), transcript variant 2, mRNA.
Intron	chr14	105156270	105156565	uc001ypb.2	INF2	+	475	Homo sapiens inverted formin, FH2 and WH2 domain containing (INF2), transcript variant 1, mRNA.
Intron	chr10	99497207	99497502	uc001kol.2	ZFYVE27	+	477	Homo sapiens zinc finger, FYVE domain containing 27 (ZFYVE27), transcript variant 2, mRNA.
Intron	chr14	35183362	35183742	uc001wsh.3	CFL2	-	477	Homo sapiens cofilin 2 (muscle) (CFL2), transcript variant 2, mRNA.
Intron	chr14	69658523	69658818	uc001xkt.3	EXD2	+	477	Homo sapiens exonuclease 3'-5' domain containing 2 (EXD2), transcript variant 5, mRNA.
Intron	chr12	50236208	50236656	uc001rvh.3	BCDIN3D	-	480	Homo sapiens BCDIN3 domain containing (BCDIN3D), mRNA.
Intron	chr12	50236208	50236656	uc001rvh.3	BCDIN3D	-	480	Homo sapiens BCDIN3 domain containing (BCDIN3D), mRNA.
Intron	chr6	128840967	128841814	uc010kfc.3	PTPRK	-	480	Homo sapiens protein tyrosine phosphatase, receptor type, K (PTPRK), transcript variant 1, mRNA.
Exon/CD	chr17	41132915	41133210	uc002ici.1	RUNDC1	+	481	Homo sapiens RUN domain containing 1 (RUNDC1), mRNA.
Intron	chr7	100303849	100304467	uc003uwh.4	POP7	+	483	Homo sapiens processing of precursor 7, ribonuclease P/MRP subunit (S. cerevisiae) (POP7), mRNA.
Intron	chr5	134074295	134075010	uc003kzt.3	CAMLG	+	483	Homo sapiens calcium modulating ligand (CAMLG), mRNA.
5'UTR	chr13	96328544	96328846	uc001vmo.4	BC035106	-	484	Homo sapiens cDNA clone IMAGE:5262677.
Intron	chr19	16682387	16683030	uc010xph.2	SLC35E1	-	485	Homo sapiens solute carrier family 35, member E1 (SLC35E1), mRNA.
Intron	chr6	31633911	31634371	uc003nvr.1	CSNK2B	+	485	Homo sapiens casein kinase 2, beta polypeptide (CSNK2B), mRNA.
Intron	chr6	34855134	34855535	uc003ojw.1	TAF11	-	485	Homo sapiens TAF11 RNA polymerase II, TATA box binding protein (TBP)-associated factor, 28kDa (TAF11), mRNA.
Exon/CD	chr2	198669750	198670073	uc010fsp.3	PLCL1	+	486	Homo sapiens phospholipase C-like 1 (PLCL1), mRNA.
5'UTR	chr12	98909337	98909698	uc001tfg.3	LOC100128191	-	487	Homo sapiens uncharacterized LOC100128191 (LOC100128191), non-coding RNA.
Intron	chr10	28966717	28967106	uc001iuj.1	BAMBI	+	488	Homo sapiens BMP and activin membrane-bound inhibitor homolog (Xenopus laevis) (BAMBI), mRNA.
Intron	chr2	24298648	24299004	uc002rev.3	SF3B14	-	488	Homo sapiens splicing factor 3B, 14 kDa subunit (SF3B14), mRNA.
Intron	chr9	130830797	130831135	uc004btb.3	SLC25A25	+	488	Homo sapiens solute carrier family 25 (mitochondrial carrier; phosphate carrier), member 25 (SLC25A25), nuclear gene encoding mitochondrial protein, transcript variant 2, mRNA.
Intron	chr8	90770203	90770724	uc003yee.3	RIPK2	+	489	Homo sapiens receptor-interacting serine-threonine kinase 2 (RIPK2), mRNA.
Intron	chr16	88728689	88729321	uc002flg.1	MVD	-	490	Homo sapiens mevalonate (diphospho) decarboxylase (MVD), mRNA.
Intron	chr17	40119031	40119467	uc002hyl.1	CNP	+	491	Homo sapiens 2',3'-cyclic nucleotide 3' phosphodiesterase (CNP), mRNA.
Intron	chr6	36514569	36514944	uc003omh.3	STK38	-	491	Homo sapiens serine/threonine kinase 38 (STK38), mRNA.
Intron	chr5	122758647	122758942	uc003ktk.3	CEP120	-	492	Homo sapiens centrosomal protein 120kDa (CEP120), transcript variant 1, mRNA.
Intron	chr14	53018606	53019010	uc010tqu.2	TXNDC16	-	493	Homo sapiens thioredoxin domain containing 16 (TXNDC16), transcript variant 2, mRNA.
Intron	chr20	53092320	53093199	uc002xwy.3	DOK5	+	494	Homo sapiens docking protein 5 (DOK5), mRNA.
Intron	chr19	4669746	4670094	uc002may.3	C19orf10	-	495	Homo sapiens chromosome 19 open reading frame 10 (C19orf10), mRNA.
Intron	chr1	40627295	40627779	uc001cfc.4	RLF	+	497	Homo sapiens rearranged L-myc fusion (RLF), mRNA.
Intron	chr8	121456943	121457357	uc003ypa.3	MRPL13	-	497	Homo sapiens mitochondrial ribosomal protein L13 (MRPL13), nuclear gene encoding mitochondrial protein, mRNA.
Intron	chr10	11653018	11653345	uc001ikt.3	USP6NL	-	498	Homo sapiens USP6 N-terminal like (USP6NL), transcript variant 1, mRNA.
Intron	chr5	67511866	67512296	uc003jva.3	PIK3R1	+	498	Homo sapiens phosphoinositide-3-kinase, regulatory subunit 1 (alpha) (PIK3R1), transcript variant 1, mRNA.
5'UTR	chr11	111956747	111957298	uc001pmy.3	TIMM8B	-	500	Homo sapiens translocase of inner mitochondrial membrane 8 homolog B (yeast) (TIMM8B), transcript variant 2, non-coding RNA.
Intron	chr2	201754287	201754811	uc002uwm.2	NIF3L1	+	500	Homo sapiens NIF3 NGG1 interacting factor 3-like 1 (S. cerevisiae) (NIF3L1), transcript variant 1, mRNA.
Exon/CD	chr15	67358548	67358843	uc002aqj.3	SMAD3	+	501	Homo sapiens SMAD family member 3 (SMAD3), transcript variant 1, mRNA.
Intron	chr19	55628278	55628573	uc002qix.3	PPP1R12C	-	502	Homo sapiens protein phosphatase 1, regulatory subunit 12C (PPP1R12C), mRNA.
Intron	chr19	45252323	45252639	uc010xxe.2	BCL3	+	504	Homo sapiens B-cell CLL/lymphoma 3 (BCL3), mRNA.
Intron	chr1	145576222	145576761	uc001eoc.1	PIAS3	+	504	Homo sapiens protein inhibitor of activated STAT, 3 (PIAS3), mRNA.
Intron	chr10	73610295	73610860	uc001jsm.3	PSAP	-	505	Homo sapiens prosaposin (PSAP), transcript variant 1, mRNA.
5'UTR	chr14	42077108	42077435	uc001wvm.3	LRFN5	+	508	Homo sapiens leucine rich repeat and fibronectin type III domain containing 5 (LRFN5), mRNA.
Intron	chr3	39448497	39448926	uc003cjp.3	RPSA	+	508	Homo sapiens ribosomal protein SA (RPSA), transcript variant 1, mRNA.
Intron	chr14	104182420	104182759	uc001yod.3	ZFYVE21	+	509	Homo sapiens zinc finger, FYVE domain containing 21 (ZFYVE21), transcript variant 1, mRNA.
Intron	chr22	31477593	31477989	uc003ajk.2	SMTN	+	510	Homo sapiens smoothelin (SMTN), transcript variant 2, mRNA.
Intron	chr7	23221785	23222125	uc003svu.3	NUPL2	+	510	Homo sapiens nucleoporin like 2 (NUPL2), mRNA.
Intron	chr15	74219778	74220379	uc021sqa.1	LOC100287616	-	511	Homo sapiens uncharacterized LOC100287616 (LOC100287616), transcript variant 4, non-coding RNA.
Intron	chr21	34602586	34602896	uc002yrd.3	IFNAR2	+	511	Homo sapiens interferon (alpha, beta and omega) receptor 2 (IFNAR2), transcript variant 1, mRNA.
5'UTR	chr7	20370672	20371000	uc011jyh.2	ITGB8	+	512	Homo sapiens integrin, beta 8 (ITGB8), mRNA.
Intron	chr8	145064421	145065054	uc003zan.1	GRINA	+	512	Homo sapiens glutamate receptor, ionotropic, N-methyl D-aspartate-associated protein 1 (glutamate binding) (GRINA), transcript variant 2, mRNA.
Intron	chr10	81964644	81965196	uc001kbu.1	ANXA11	-	513	Homo sapiens annexin A11 (ANXA11), transcript variant c, mRNA.
Intron	chr17	66508469	66508776	uc002jhg.3	PRKAR1A	+	513	Homo sapiens protein kinase, cAMP-dependent, regulatory, type I, alpha (tissue specific extinguisher 1) (PRKAR1A), transcript variant 2, mRNA.
Exon/CD	chr15	83735446	83735741	uc002bjn.3	BTBD1	-	513	Homo sapiens BTB (POZ) domain containing 1 (BTBD1), transcript variant 1, mRNA.
Exon/CD	chr9	101017232	101017745	uc004ayq.3	TBC1D2	-	515	Homo sapiens TBC1 domain family, member 2 (TBC1D2), mRNA.
Intron	chr14	64855114	64855436	uc001xhb.3	MTHFD1	+	517	Homo sapiens methylenetetrahydrofolate dehydrogenase (NADP+ dependent) 1, methenyltetrahydrofolate cyclohydrolase, formyltetrahydrofolate synthetase (MTHFD1), mRNA.
Exon/CD	chr14	73957863	73958457	uc001xok.1	C14orf169	+	517	Homo sapiens chromosome 14 open reading frame 169 (C14orf169), mRNA.
Exon/CD	chr7	30634545	30634849	uc003tbm.3	GARS	+	517	Homo sapiens glycyl-tRNA synthetase (GARS), mRNA.
Intron	chr19	38145628	38146067	uc010xtt.1	ZFP30	-	521	Homo sapiens zinc finger protein 30 homolog (mouse) (ZFP30), mRNA.
Intron	chr20	44519926	44520302	uc002xqh.3	CTSA	+	524	Homo sapiens cathepsin A (CTSA), transcript variant 1, mRNA.
Intron	chr7	117824440	117824778	uc003vjg.3	NAA38	+	524	Homo sapiens N(alpha)-acetyltransferase 38, NatC auxiliary subunit (NAA38), mRNA.
Intron	chr14	94546886	94547181	uc001ycj.3	DDX24	-	525	Homo sapiens DEAD (Asp-Glu-Ala-Asp) box polypeptide 24 (DDX24), mRNA.
3'UTR	chr20	62694899	62695238	uc021wgr.1	BC056407	+	525	Homo sapiens transcription elongation factor A (SII), 2, mRNA (cDNA clone IMAGE:4763969), with apparent retained intron.
Intron	chr3	56591508	56591908	uc003dhz.3	CCDC66	+	525	Homo sapiens coiled-coil domain containing 66 (CCDC66), transcript variant 1, mRNA.
Intron	chr15	22892979	22893441	uc001yus.3	CYFIP1	+	527	Homo sapiens cytoplasmic FMR1 interacting protein 1 (CYFIP1), transcript variant 1, mRNA.
Intron	chr10	74928242	74928570	uc009xqz.3	FAM149B1	+	530	Homo sapiens family with sequence similarity 149, member B1 (FAM149B1), mRNA.
Intron	chr2	192543173	192543482	uc021vuf.1	OBFC2A	+	530	Homo sapiens oligonucleotide/oligosaccharide-binding fold containing 2A (OBFC2A), transcript variant 3, non-coding RNA.
Intron	chr1	149982007	149982305	uc001etn.3	OTUD7B	-	530	Homo sapiens OTU domain containing 7B (OTUD7B), mRNA.
Intron	chr1	116915976	116916677	uc001ege.3	ATP1A1	+	532	Homo sapiens ATPase, Na+/K+ transporting, alpha 1 polypeptide (ATP1A1), transcript variant 1, mRNA.
Intron	chr8	23020818	23021194	uc003xcz.1	TNFRSF10D	-	534	Homo sapiens tumor necrosis factor receptor superfamily, member 10d, decoy with truncated death domain (TNFRSF10D), mRNA.
5'UTR	chr5	179050988	179051283	uc003mkh.4	HNRNPH1	-	535	Homo sapiens heterogeneous nuclear ribonucleoprotein H1 (H) (HNRNPH1), mRNA.
Intron	chr1	100732101	100732396	uc001dtd.3	RTCD1	+	535	Homo sapiens RNA terminal phosphate cyclase domain 1 (RTCD1), transcript variant 1, mRNA.
Intron	chr7	155437441	155438036	uc010lqk.1	RBM33	+	536	Homo sapiens RNA binding motif protein 33 (RBM33), mRNA.
Intron	chr1	154599751	154600088	uc001ffk.3	ADAR	-	537	Homo sapiens adenosine deaminase, RNA-specific (ADAR), transcript variant 4, mRNA.
Intron	chr12	27864053	27864433	uc001rih.3	MRPS35	+	538	Homo sapiens mitochondrial ribosomal protein S35 (MRPS35), nuclear gene encoding mitochondrial protein, transcript variant 1, mRNA.
Intron	chr1	226069689	226070073	uc001hpm.2	TMEM63A	-	539	Homo sapiens transmembrane protein 63A (TMEM63A), mRNA.
Intron	chr15	52122217	52122512	uc002abn.3	TMOD3	+	540	Homo sapiens tropomodulin 3 (ubiquitous) (TMOD3), mRNA.
Intron	chr8	22225034	22225569	uc011kzg.2	SLC39A14	+	540	Homo sapiens solute carrier family 39 (zinc transporter), member 14 (SLC39A14), transcript variant 4, mRNA.
Intron	chr9	130890016	130890327	uc004btk.3	PTGES2	-	541	Homo sapiens prostaglandin E synthase 2 (PTGES2), transcript variant 1, mRNA.
Intron	chr7	73704155	73704538	uc003uam.3	CLIP2	+	542	Homo sapiens CAP-GLY domain containing linker protein 2 (CLIP2), transcript variant 1, mRNA.
Intron	chr7	73704155	73704538	uc003uam.3	CLIP2	+	542	Homo sapiens CAP-GLY domain containing linker protein 2 (CLIP2), transcript variant 1, mRNA.
Intron	chr19	2095476	2095977	uc002luv.3	MOB3A	-	543	Homo sapiens MOB kinase activator 3A (MOB3A), mRNA.
Intron	chr7	2599028	2599323	uc003smo.4	IQCE	+	544	Homo sapiens IQ motif containing E (IQCE), transcript variant 1, mRNA.
5'UTR	chr2	74709635	74709982	uc002slo.3	CCDC142	-	549	Homo sapiens coiled-coil domain containing 142 (CCDC142), mRNA.
Intron	chr11	107729033	107729696	uc001pjq.3	SLC35F2	-	550	Homo sapiens solute carrier family 35, member F2 (SLC35F2), mRNA.
Exon/CD	chr19	40698031	40698370	uc002ona.3	MAP3K10	+	550	Homo sapiens mitogen-activated protein kinase kinase kinase 10 (MAP3K10), mRNA.
Intron	chr6	37401254	37401658	uc003ons.3	FTSJD2	+	550	Homo sapiens FtsJ methyltransferase domain containing 2 (FTSJD2), mRNA.
Intron	chr4	159690496	159690966	uc003iqe.4	FNIP2	+	550	Homo sapiens folliculin interacting protein 2 (FNIP2), mRNA.
Intron	chr2	101179778	101180165	uc002tao.2	PDCL3	+	554	Homo sapiens phosducin-like 3 (PDCL3), mRNA.
Intron	chr19	7969134	7969505	uc002mit.3	MAP2K7	+	555	Homo sapiens mitogen-activated protein kinase kinase 7 (MAP2K7), mRNA.
Intron	chr9	110045925	110046220	uc004bde.3	RAD23B	+	556	Homo sapiens RAD23 homolog B (S. cerevisiae) (RAD23B), transcript variant 1, mRNA.
Intron	chr8	22023003	22023414	uc011kzc.2	BMP1	+	556	Homo sapiens bone morphogenetic protein 1 (BMP1), transcript variant 4, non-coding RNA.
Intron	chr2	3383792	3384212	uc002qxm.1	TRAPPC12	+	557	Homo sapiens trafficking protein particle complex 12 (TRAPPC12), mRNA.
Exon/CD	chr8	108509534	108509861	uc003ymn.3	ANGPT1	-	557	Homo sapiens angiopoietin 1 (ANGPT1), transcript variant 1, mRNA.
Intron	chr11	110301072	110301367	uc001pkx.3	FDX1	+	559	Homo sapiens ferredoxin 1 (FDX1), nuclear gene encoding mitochondrial protein, mRNA.
Intron	chr18	45456787	45457125	uc002lcz.3	SMAD2	-	559	Homo sapiens SMAD family member 2 (SMAD2), transcript variant 2, mRNA.
Intron	chr1	36929332	36929627	uc001cas.2	MRPS15	-	561	Homo sapiens mitochondrial ribosomal protein S15 (MRPS15), nuclear gene encoding mitochondrial protein, mRNA.
Downstream	chr17	1952568	1952907	uc010vqt.1	MIR132	-	565	Homo sapiens microRNA 132 (MIR132), microRNA.
Intron	chr19	3500140	3500607	uc010xhl.2	DOHH	-	565	Homo sapiens deoxyhypusine hydroxylase/monooxygenase (DOHH), transcript variant 1, mRNA.
Intron	chr7	138916649	138916944	uc011kqr.2	UBN2	+	566	Homo sapiens ubinuclein 2 (UBN2), mRNA.
Intron	chr12	57145432	57145727	uc001smd.3	PRIM1	-	567	Homo sapiens primase, DNA, polypeptide 1 (49kDa) (PRIM1), mRNA.
Intron	chr11	65082603	65083109	uc001odl.3	CDC42EP2	+	568	Homo sapiens CDC42 effector protein (Rho GTPase binding) 2 (CDC42EP2), mRNA.
Intron	chr1	78445277	78445726	uc010orn.2	DNAJB4	+	568	Homo sapiens DnaJ (Hsp40) homolog, subfamily B, member 4 (DNAJB4), mRNA.
3'UTR	chr6	41754478	41755014	uc003org.3	TOMM6	+	569	Homo sapiens translocase of outer mitochondrial membrane 6 homolog (yeast) (TOMM6), nuclear gene encoding mitochondrial protein, mRNA.
Intron	chr7	100424419	100424727	uc003uwn.1	EPHB4	-	570	Homo sapiens EPH receptor B4 (EPHB4), mRNA.
Intron	chr19	30205725	30206037	uc002nsk.3	C19orf12	-	571	Homo sapiens chromosome 19 open reading frame 12 (C19orf12), transcript variant 2, mRNA.
Intron	chr15	51201147	51201736	uc021skz.1	AP4E1	+	573	Homo sapiens adaptor-related protein complex 4, epsilon 1 subunit (AP4E1), transcript variant 2, mRNA.
Intron	chr19	38894157	38894538	uc002oin.1	FAM98C	+	573	Homo sapiens family with sequence similarity 98, member C (FAM98C), mRNA.
Intron	chr5	175875755	175876104	uc003mej.4	FAF2	+	574	Homo sapiens Fas associated factor family member 2 (FAF2), mRNA.
Intron	chr2	198364271	198364578	uc002uuk.3	HSPD1	-	574	Homo sapiens heat shock 60kDa protein 1 (chaperonin) (HSPD1), nuclear gene encoding mitochondrial protein, transcript variant 2, mRNA.
Intron	chr20	1373010	1373470	uc021vzo.1	SDCBP2	-	576	Homo sapiens syndecan binding protein (syntenin) 2 (SDCBP2), transcript variant 2, mRNA.
Exon/CD	chr5	56111321	56111632	uc003jqw.4	MAP3K1	+	577	Homo sapiens mitogen-activated protein kinase kinase kinase 1 (MAP3K1), mRNA.
Intron	chr1	93298005	93298338	uc001doz.3	RPL5	+	578	Homo sapiens ribosomal protein L5 (RPL5), mRNA.
Intron	chr10	103912247	103912775	uc001kuo.2	NOLC1	+	579	Homo sapiens nucleolar and coiled-body phosphoprotein 1 (NOLC1), mRNA.
Intron	chr17	4269242	4269537	uc002fxs.3	UBE2G1	-	580	Homo sapiens ubiquitin-conjugating enzyme E2G 1 (UBE2G1), mRNA.
Intron	chr4	78784173	78784600	uc003hku.2	MRPL1	+	582	Homo sapiens mitochondrial ribosomal protein L1 (MRPL1), nuclear gene encoding mitochondrial protein, mRNA.
Intron	chr1	169862294	169862694	uc001ggs.2	SCYL3	-	582	Homo sapiens SCY1-like 3 (S. cerevisiae) (SCYL3), transcript variant 2, mRNA.
Intron	chr10	30723185	30723880	uc001ivi.2	MAP3K8	+	583	Homo sapiens mitogen-activated protein kinase kinase kinase 8 (MAP3K8), transcript variant 1, mRNA.
Intron	chr6	44095807	44096111	uc003owr.3	TMEM63B	+	584	Homo sapiens transmembrane protein 63B (TMEM63B), mRNA.
Intron	chr3	182697531	182697952	uc003fld.1	DCUN1D1	-	585	Homo sapiens DCN1, defective in cullin neddylation 1, domain containing 1 (S. cerevisiae) (DCUN1D1), mRNA.
Intron	chr6	108881421	108881804	uc003psk.2	FOXO3	+	587	Homo sapiens forkhead box O3 (FOXO3), transcript variant 2, mRNA.
Intron	chr5	40797395	40798020	uc003jmb.3	PRKAA1	-	590	Homo sapiens protein kinase, AMP-activated, alpha 1 catalytic subunit (PRKAA1), transcript variant 2, mRNA.
Intron	chr2	56412105	56412525	uc010fca.1	AK311113	-	590	Homo sapiens cDNA FLJ38877 fis, clone MESAN2015277.
Intron	chr19	54619199	54619563	uc002qdh.2	PRPF31	+	592	Homo sapiens PRP31 pre-mRNA processing factor 31 homolog (S. cerevisiae) (PRPF31), mRNA.
Intron	chr3	179281121	179281478	uc003fjw.3	ACTL6A	+	592	Homo sapiens actin-like 6A (ACTL6A), transcript variant 1, mRNA.
5'UTR	chr7	30324350	30324685	uc003tat.3	ZNRF2	+	595	Homo sapiens zinc and ring finger 2 (ZNRF2), mRNA.
Intron	chr18	47807282	47807812	uc010dow.2	MBD1	-	597	Homo sapiens methyl-CpG binding domain protein 1 (MBD1), transcript variant 14, mRNA.
Intron	chr9	140512562	140512857	uc004cnz.3	C9orf37	-	599	Homo sapiens chromosome 9 open reading frame 37 (C9orf37), mRNA.
Exon/CD	chr10	103577474	103577770	uc001ktv.2	MGEA5	-	600	Homo sapiens meningioma expressed antigen 5 (hyaluronidase) (MGEA5), transcript variant 1, mRNA.
Intron	chr17	41622991	41623331	uc002idx.3	ETV4	-	601	Homo sapiens ets variant 4 (ETV4), transcript variant 2, mRNA.
Intron	chr16	431206	431548	uc002cgv.4	TMEM8A	-	601	Homo sapiens transmembrane protein 8A (TMEM8A), mRNA.
Intron	chr6	158244747	158245042	uc003qqv.1	SNX9	+	601	Homo sapiens sorting nexin 9 (SNX9), mRNA.
Intron	chr2	65216025	65216337	uc010ypz.2	SLC1A4	+	603	Homo sapiens solute carrier family 1 (glutamate/neutral amino acid transporter), member 4 (SLC1A4), transcript variant 2, mRNA.
Intron	chr12	53400516	53400814	uc001sbh.4	EIF4B	+	604	Homo sapiens eukaryotic translation initiation factor 4B (EIF4B), mRNA.
Intron	chr11	34127495	34127934	uc001mvk.3	NAT10	+	604	Homo sapiens N-acetyltransferase 10 (GCN5-related) (NAT10), transcript variant 1, mRNA.
Exon/CD	chr1	51702356	51702744	uc001csi.4	RNF11	+	606	Homo sapiens ring finger protein 11 (RNF11), mRNA.
Intron	chr6	42848120	42848434	uc003ost.3	RPL7L1	+	607	Homo sapiens ribosomal protein L7-like 1 (RPL7L1), mRNA.
Intron	chr7	73082567	73082996	uc003tyr.3	VPS37D	+	608	Homo sapiens vacuolar protein sorting 37 homolog D (S. cerevisiae) (VPS37D), mRNA.
Intron	chr21	16436147	16436888	uc002yjx.2	NRIP1	-	609	Homo sapiens nuclear receptor interacting protein 1 (NRIP1), mRNA.
Intron	chr17	47653716	47654101	uc002ipa.3	NXPH3	+	611	Homo sapiens neurexophilin 3 (NXPH3), mRNA.
Intron	chr12	70133095	70133390	uc001svm.3	RAB3IP	+	612	Homo sapiens RAB3A interacting protein (rabin3) (RAB3IP), transcript variant alpha 1, mRNA.
Intron	chr17	57409392	57409939	uc002ixm.1	YPEL2	+	613	Homo sapiens yippee-like 2 (Drosophila) (YPEL2), mRNA.
Intron	chr11	36530950	36531546	uc001mwq.2	TRAF6	-	615	Homo sapiens TNF receptor-associated factor 6 (TRAF6), transcript variant 1, mRNA.
Intron	chr5	122425196	122425714	uc003kti.3	PRDM6	+	615	Homo sapiens PR domain containing 6 (PRDM6), mRNA.
Intron	chr1	24070014	24070927	uc001bho.3	TCEB3	+	615	Homo sapiens transcription elongation factor B (SIII), polypeptide 3 (110kDa, elongin A) (TCEB3), mRNA.
Intron	chr22	50311256	50311720	uc003biy.3	ALG12	-	618	Homo sapiens asparagine-linked glycosylation 12, alpha-1,6-mannosyltransferase homolog (S. cerevisiae) (ALG12), mRNA.
Intron	chr2	71128190	71128485	uc002shh.3	VAX2	+	618	Homo sapiens ventral anterior homeobox 2 (VAX2), mRNA.
Intron	chr15	51634075	51634588	uc002aba.3	GLDN	+	619	Homo sapiens gliomedin (GLDN), mRNA.
Intron	chr3	32433634	32433929	uc003cey.1	CMTM7	+	619	Homo sapiens CKLF-like MARVEL transmembrane domain containing 7 (CMTM7), transcript variant 1, mRNA.
Intron	chr15	78833076	78833657	uc002bdu.4	PSMA4	+	620	Homo sapiens proteasome (prosome, macropain) subunit, alpha type, 4 (PSMA4), transcript variant 1, mRNA.
Intron	chr15	78833076	78833657	uc002bdu.4	PSMA4	+	620	Homo sapiens proteasome (prosome, macropain) subunit, alpha type, 4 (PSMA4), transcript variant 1, mRNA.
Intron	chr4	140222878	140223291	uc021xsa.1	NDUFC1	-	621	Homo sapiens NADH dehydrogenase (ubiquinone) 1, subcomplex unknown, 1, 6kDa (NDUFC1), nuclear gene encoding mitochondrial protein, transcript variant 6, mRNA.
Intron	chr15	44829581	44830195	uc001ztv.3	EIF3J	+	623	Homo sapiens eukaryotic translation initiation factor 3, subunit J (EIF3J), mRNA.
Intron	chr19	17971045	17971662	uc002nhp.2	RPL18A	+	623	Homo sapiens ribosomal protein L18a (RPL18A), mRNA.
Intron	chr3	53915172	53916039	uc003dhd.3	ACTR8	-	624	Homo sapiens ARP8 actin-related protein 8 homolog (yeast) (ACTR8), mRNA.
Intron	chr8	74790264	74790709	uc003xzt.2	UBE2W	-	624	Homo sapiens ubiquitin-conjugating enzyme E2W (putative) (UBE2W), transcript variant 2, mRNA.
Intron	chr17	80478032	80478405	uc002kfn.3	FOXK2	+	625	Homo sapiens forkhead box K2 (FOXK2), mRNA.
Exon/CD	chr3	191047351	191047646	uc003fsv.3	CCDC50	+	625	Homo sapiens coiled-coil domain containing 50 (CCDC50), transcript variant 2, mRNA.
Intron	chr10	98346029	98346335	uc001kmm.4	TM9SF3	-	627	Homo sapiens transmembrane 9 superfamily member 3 (TM9SF3), mRNA.
Intron	chr22	43010152	43010519	uc003bcu.3	POLDIP3	-	627	Homo sapiens polymerase (DNA-directed), delta interacting protein 3 (POLDIP3), transcript variant 1, mRNA.
Exon/CD	chr17	15848539	15849178	uc002gpd.1	ADORA2B	+	628	Homo sapiens adenosine A2b receptor (ADORA2B), mRNA.
Exon/CD	chr6	37138246	37138853	uc003onk.3	PIM1	+	628	Homo sapiens pim-1 oncogene (PIM1), transcript variant 1, mRNA.
Intron	chr20	34329474	34329784	uc002xee.3	RBM39	-	629	Homo sapiens RNA binding motif protein 39 (RBM39), transcript variant 1, mRNA.
Intron	chr2	219082180	219082824	uc002vhd.3	ARPC2	+	629	Homo sapiens actin related protein 2/3 complex, subunit 2, 34kDa (ARPC2), transcript variant 1, mRNA.
Intron	chr2	219082180	219082824	uc002vhd.3	ARPC2	+	629	Homo sapiens actin related protein 2/3 complex, subunit 2, 34kDa (ARPC2), transcript variant 1, mRNA.
Intron	chr10	50322780	50323076	uc001jhf.2	VSTM4	-	631	Homo sapiens V-set and transmembrane domain containing 4 (VSTM4), transcript variant 1, mRNA.
Intron	chr22	38004957	38005268	uc003atc.3	GGA1	+	632	Homo sapiens golgi-associated, gamma adaptin ear containing, ARF binding protein 1 (GGA1), transcript variant 1, mRNA.
Intron	chr16	2564088	2564630	uc021tav.1	ATP6V0C	+	633	Homo sapiens ATPase, H+ transporting, lysosomal 16kDa, V0 subunit c (ATP6V0C), transcript variant 2, mRNA.
Intron	chr18	29522249	29522683	uc002kxd.4	TRAPPC8	-	633	Homo sapiens trafficking protein particle complex 8 (TRAPPC8), mRNA.
Intron	chr19	59056322	59056617	uc002qtg.1	TRIM28	+	634	Homo sapiens tripartite motif containing 28 (TRIM28), mRNA.
Intron	chr13	80055539	80056248	uc010tib.2	NDFIP2	+	635	Homo sapiens Nedd4 family interacting protein 2 (NDFIP2), transcript variant 2, mRNA.
Exon/CD	chr1	40366904	40367199	uc001cer.2	MYCL1	-	636	Homo sapiens v-myc myelocytomatosis viral oncogene homolog 1, lung carcinoma derived (avian) (MYCL1), transcript variant 2, mRNA.
Intron	chr16	57519505	57519992	uc002elv.4	DOK4	-	637	Homo sapiens docking protein 4 (DOK4), mRNA.
Intron	chr2	85766393	85767081	uc002spr.3	MAT2A	+	637	Homo sapiens methionine adenosyltransferase II, alpha (MAT2A), mRNA.
Intron	chr12	6644116	6644473	uc001qop.1	GAPDH	+	638	Homo sapiens glyceraldehyde-3-phosphate dehydrogenase (GAPDH), mRNA.
Intron	chr2	217363916	217364398	uc002vgf.3	RPL37A	+	638	Homo sapiens ribosomal protein L37a (RPL37A), mRNA.
Intron	chr7	128470768	128471475	uc003vnz.4	FLNC	+	639	Homo sapiens filamin C, gamma (FLNC), transcript variant 1, mRNA.
Intron	chr14	55738351	55738969	uc001xbu.3	FBXO34	+	640	Homo sapiens F-box protein 34 (FBXO34), transcript variant 1, mRNA.
Intron	chr1	17337569	17337997	uc001baa.2	ATP13A2	-	640	Homo sapiens ATPase type 13A2 (ATP13A2), transcript variant 1, mRNA.
Intron	chr9	124131752	124132056	uc004blh.3	STOM	-	641	Homo sapiens stomatin (STOM), transcript variant 1, mRNA.
Intron	chr5	130600197	130600492	uc003kvi.3	CDC42SE2	+	643	Homo sapiens CDC42 small effector 2 (CDC42SE2), transcript variant 1, mRNA.
Intron	chr5	176074729	176075332	uc003met.3	TSPAN17	+	643	Homo sapiens tetraspanin 17 (TSPAN17), transcript variant 1, mRNA.
Intron	chr1	23695545	23695884	uc001bgu.3	ZNF436	-	643	Homo sapiens zinc finger protein 436 (ZNF436), transcript variant 1, mRNA.
Intron	chr1	155145001	155145322	uc001fho.3	KRTCAP2	-	643	Homo sapiens keratinocyte associated protein 2 (KRTCAP2), mRNA.
Intron	chr22	30279539	30280064	uc003agu.4	MTMR3	+	644	Homo sapiens myotubularin related protein 3 (MTMR3), transcript variant 1, mRNA.
Intron	chr17	45000983	45001278	uc010wkh.1	GOSR2	+	645	Homo sapiens golgi SNAP receptor complex member 2 (GOSR2), transcript variant A, mRNA.
Intron	chr3	49130710	49131005	uc003cvu.3	QRICH1	-	647	Homo sapiens glutamine-rich 1 (QRICH1), transcript variant 1, mRNA.
Intron	chr16	9185864	9186504	uc002czm.3	C16orf72	+	648	Homo sapiens chromosome 16 open reading frame 72 (C16orf72), mRNA.
Intron	chr16	9185864	9186504	uc002czm.3	C16orf72	+	648	Homo sapiens chromosome 16 open reading frame 72 (C16orf72), mRNA.
Intron	chr6	41041137	41041577	uc003opo.3	NFYA	+	651	Homo sapiens nuclear transcription factor Y, alpha (NFYA), transcript variant 1, mRNA.
Intron	chr8	102217147	102217467	uc003yka.3	ZNF706	-	653	Homo sapiens zinc finger protein 706 (ZNF706), transcript variant 1, mRNA.
Intron	chr3	169491265	169491748	uc003ffu.3	MYNN	+	654	Homo sapiens myoneurin (MYNN), transcript variant 2, mRNA.
Intron	chr1	203765106	203765704	uc001hac.3	ZC3H11A	+	655	Homo sapiens zinc finger CCCH-type containing 11A (ZC3H11A), mRNA.
Intron	chr3	182511764	182512129	uc003flb.3	ATP11B	+	656	Homo sapiens ATPase, class VI, type 11B (ATP11B), mRNA.
Intron	chr22	29195740	29196061	uc021wnp.1	XBP1	-	660	Homo sapiens X-box binding protein 1 (XBP1), transcript variant 2, mRNA.
Intron	chr7	25164173	25164468	uc003sxl.3	CYCS	-	660	Homo sapiens cytochrome c, somatic (CYCS), nuclear gene encoding mitochondrial protein, mRNA.
Intron	chr16	89787208	89787729	uc010ciq.3	ZNF276	+	661	Homo sapiens zinc finger protein 276 (ZNF276), transcript variant b, mRNA.
Intron	chr16	89787208	89787729	uc010ciq.3	ZNF276	+	661	Homo sapiens zinc finger protein 276 (ZNF276), transcript variant b, mRNA.
Exon/CD	chr14	61189799	61190581	uc001xfc.3	SIX4	-	662	Homo sapiens SIX homeobox 4 (SIX4), mRNA.
Intron	chr6	160209865	160210280	uc003qsr.3	TCP1	-	663	Homo sapiens t-complex 1 (TCP1), transcript variant 1, mRNA.
Intron	chr3	72896775	72897096	uc003dpf.3	SHQ1	-	663	Homo sapiens SHQ1 homolog (S. cerevisiae) (SHQ1), mRNA.
Intron	chr2	118572702	118573132	uc002tlh.1	DDX18	+	663	Homo sapiens DEAD (Asp-Glu-Ala-Asp) box polypeptide 18 (DDX18), mRNA.
Intron	chr2	135810308	135810690	uc010fnf.3	RAB3GAP1	+	665	Homo sapiens RAB3 GTPase activating protein subunit 1 (catalytic) (RAB3GAP1), transcript variant 1, mRNA.
Intron	chr10	6019296	6019671	uc001iiw.3	IL15RA	-	667	Homo sapiens interleukin 15 receptor, alpha (IL15RA), transcript variant 3, mRNA.
Intron	chr6	17705873	17706422	uc003ncd.1	NUP153	-	671	Homo sapiens nucleoporin 153kDa (NUP153), mRNA.
Intron	chr8	124552593	124553047	uc003yqr.3	FBXO32	-	673	Homo sapiens F-box protein 32 (FBXO32), transcript variant 1, mRNA.
Intron	chr1	153894530	153895025	uc001fdb.4	GATAD2B	-	674	Homo sapiens GATA zinc finger domain containing 2B (GATAD2B), mRNA.
Intron	chr9	139222382	139222829	uc004chd.2	GPSM1	+	674	Homo sapiens G-protein signaling modulator 1 (GPSM1), transcript variant 1, mRNA.
Intron	chr16	70322565	70322903	uc002eyn.1	AARS	-	678	Homo sapiens alanyl-tRNA synthetase (AARS), mRNA.
Intron	chr2	73613416	73613711	uc002sje.1	ALMS1	+	678	Homo sapiens Alstrom syndrome 1 (ALMS1), mRNA.
Intron	chr19	49121565	49121941	uc002pjq.1	RPL18	-	680	Homo sapiens ribosomal protein L18 (RPL18), mRNA.
Intron	chr20	62526967	62527301	uc002yhf.3	DNAJC5	+	680	Homo sapiens DnaJ (Hsp40) homolog, subfamily C, member 5 (DNAJC5), mRNA.
Intron	chr6	36562544	36562994	uc003omk.3	SRSF3	+	680	Homo sapiens serine/arginine-rich splicing factor 3 (SRSF3), transcript variant 2, non-coding RNA.
Intron	chr11	63449346	63449858	uc001nxm.3	RTN3	+	681	Homo sapiens reticulon 3 (RTN3), transcript variant 3, mRNA.
Intron	chr1	153507874	153508199	uc001fbw.1	S100A6	-	681	Homo sapiens S100 calcium binding protein A6 (S100A6), mRNA.
Intron	chr1	12676948	12677320	uc001auc.3	DHRS3	-	686	Homo sapiens dehydrogenase/reductase (SDR family) member 3 (DHRS3), mRNA.
Intron	chr12	123465374	123465771	uc001uec.3	ARL6IP4	+	693	Homo sapiens ADP-ribosylation-like factor 6 interacting protein 4 (ARL6IP4), transcript variant 3, mRNA.
Intron	chr9	117350373	117351002	uc004bjc.3	ATP6V1G1	+	694	Homo sapiens ATPase, H+ transporting, lysosomal 13kDa, V1 subunit G1 (ATP6V1G1), mRNA.
Intron	chr8	22298995	22299359	uc011kzi.2	PPP3CC	+	695	Homo sapiens protein phosphatase 3, catalytic subunit, gamma isozyme (PPP3CC), transcript variant 1, mRNA.
3'UTR	chr16	11035374	11035748	uc002dal.3	DEXI	-	696	Homo sapiens Dexi homolog (mouse) (DEXI), mRNA.
Intron	chr20	50807574	50808082	uc002xwk.3	ZFP64	-	696	Homo sapiens zinc finger protein 64 homolog (mouse) (ZFP64), transcript variant 4, mRNA.
Intron	chr3	37902311	37902792	uc003che.3	BC040563	-	699	Homo sapiens cDNA clone IMAGE:5266862.
Intron	chr7	128503409	128503706	uc022all.1	ATP6V1F	+	701	Homo sapiens ATPase, H+ transporting, lysosomal 14kDa, V1 subunit F (ATP6V1F), transcript variant 2, mRNA.
Intron	chr12	123718394	123718696	uc001uen.3	C12orf65	+	702	Homo sapiens chromosome 12 open reading frame 65 (C12orf65), transcript variant 1, mRNA.
Intron	chr1	28696647	28696942	uc001bpw.3	PHACTR4	+	702	Homo sapiens phosphatase and actin regulator 4 (PHACTR4), transcript variant 1, mRNA.
Intron	chr11	3185678	3186078	uc001lxk.2	OSBPL5	-	704	Homo sapiens oxysterol binding protein-like 5 (OSBPL5), transcript variant 1, mRNA.
Intron	chr7	127292749	127293062	uc003vmi.3	SND1	+	704	Homo sapiens staphylococcal nuclease and tudor domain containing 1 (SND1), mRNA.
Intron	chr3	134205132	134205428	uc003eqm.3	CEP63	+	706	Homo sapiens centrosomal protein 63kDa (CEP63), transcript variant 4, mRNA.
Intron	chr5	133861932	133862227	uc003kzn.2	PHF15	+	707	Homo sapiens PHD finger protein 15 (PHF15), mRNA.
Intron	chr19	14682004	14682357	uc002mzg.3	NDUFB7	-	709	Homo sapiens NADH dehydrogenase (ubiquinone) 1 beta subcomplex, 7, 18kDa (NDUFB7), nuclear gene encoding mitochondrial protein, mRNA.
Intron	chr12	132379832	132380147	uc001uje.3	ULK1	+	711	Homo sapiens unc-51-like kinase 1 (C. elegans) (ULK1), mRNA.
Intron	chr16	84537428	84537723	uc002fib.3	KIAA1609	-	713	Homo sapiens KIAA1609 (KIAA1609), mRNA.
Intron	chr22	50639904	50640340	uc021wry.1	SELO	+	715	Homo sapiens selenoprotein O (SELO), mRNA.
Intron	chr6	13813925	13814220	uc003nbc.2	CCDC90A	-	720	Homo sapiens coiled-coil domain containing 90A (CCDC90A), mRNA.
Intron	chr5	133339939	133340268	uc003kyr.2	VDAC1	-	721	Homo sapiens voltage-dependent anion channel 1 (VDAC1), nuclear gene encoding mitochondrial protein, transcript variant 1, mRNA.
Intron	chr5	171614396	171614851	uc003mbo.1	STK10	-	723	Homo sapiens serine/threonine kinase 10 (STK10), mRNA.
5'UTR	chr19	41858913	41859295	uc002oqh.2	TGFB1	-	727	Homo sapiens transforming growth factor, beta 1 (TGFB1), mRNA.
Intron	chr2	20424305	20424629	uc002rdp.1	SDC1	-	727	Homo sapiens syndecan 1 (SDC1), transcript variant 1, mRNA.
Intron	chr4	140375507	140375878	uc003ihv.3	RAB33B	+	732	Homo sapiens RAB33B, member RAS oncogene family (RAB33B), mRNA.
Intron	chr12	6450360	6450740	uc001qnu.3	TNFRSF1A	-	733	Homo sapiens tumor necrosis factor receptor superfamily, member 1A (TNFRSF1A), mRNA.
Intron	chr11	46299771	46300158	uc021qil.1	CREB3L1	+	737	Homo sapiens cAMP responsive element binding protein 3-like 1 (CREB3L1), mRNA.
5'UTR	chr18	18690912	18691235	uc002kte.3	ROCK1	-	739	Homo sapiens Rho-associated, coiled-coil containing protein kinase 1 (ROCK1), mRNA.
Intron	chr20	33104735	33105154	uc002xal.3	DYNLRB1	+	741	Homo sapiens dynein, light chain, roadblock-type 1 (DYNLRB1), mRNA.
Intron	chr10	121355595	121356004	uc001lei.1	TIAL1	-	742	Homo sapiens TIA1 cytotoxic granule-associated RNA binding protein-like 1 (TIAL1), transcript variant 1, mRNA.
Intron	chr1	151171461	151172064	uc001exj.3	PIP5K1A	+	742	Homo sapiens phosphatidylinositol-4-phosphate 5-kinase, type I, alpha (PIP5K1A), transcript variant 1, mRNA.
5'UTR	chr17	34901315	34901644	uc002hnb.3	GGNBP2	+	743	Homo sapiens gametogenetin binding protein 2 (GGNBP2), mRNA.
Exon/CD	chr14	50088031	50088432	uc001wwr.3	MGAT2	+	743	Homo sapiens mannosyl (alpha-1,6-)-glycoprotein beta-1,2-N-acetylglucosaminyltransferase (MGAT2), mRNA.
Intron	chr1	97187685	97188149	uc001drq.3	PTBP2	+	743	Homo sapiens polypyrimidine tract binding protein 2 (PTBP2), mRNA.
5'UTR	chr1	178063334	178063880	uc001glq.3	RASAL2	+	744	Homo sapiens RAS protein activator like 2 (RASAL2), transcript variant 2, mRNA.
5'UTR	chr16	66968914	66969293	uc002eqr.3	CES2	+	757	Homo sapiens carboxylesterase 2 (CES2), transcript variant 1, mRNA.
Intron	chr19	10443408	10443705	uc002moa.3	RAVER1	-	758	Homo sapiens ribonucleoprotein, PTB-binding 1 (RAVER1), mRNA.
Intron	chr2	65356371	65356984	uc002sdm.3	RAB1A	-	758	Homo sapiens RAB1A, member RAS oncogene family (RAB1A), transcript variant 1, mRNA.
Intron	chr1	246887992	246888287	uc001ibr.3	SCCPDH	+	762	Homo sapiens saccharopine dehydrogenase (putative) (SCCPDH), mRNA.
Intron	chr1	52830840	52831388	uc001ctq.2	CC2D1B	-	763	Homo sapiens coiled-coil and C2 domain containing 1B (CC2D1B), mRNA.
Intron	chr12	69005157	69005610	uc001sub.3	RAP1B	+	765	Homo sapiens RAP1B, member of RAS oncogene family (RAP1B), transcript variant 1, mRNA.
Intron	chr19	56159558	56159881	uc002qlr.3	CCDC106	+	766	Homo sapiens coiled-coil domain containing 106 (CCDC106), mRNA.
Intron	chr19	53192958	53193278	uc010epz.3	ZNF83	-	768	Homo sapiens zinc finger protein 83 (ZNF83), transcript variant 8, mRNA.
Intron	chr19	797968	798352	uc002lpp.2	PTBP1	+	769	Homo sapiens polypyrimidine tract binding protein 1 (PTBP1), transcript variant 1, mRNA.
Intron	chr2	200776540	200776956	uc010zhb.2	C2orf69	+	770	Homo sapiens chromosome 2 open reading frame 69 (C2orf69), mRNA.
Intron	chr2	242575682	242576229	uc002wbt.3	THAP4	-	770	Homo sapiens THAP domain containing 4 (THAP4), transcript variant 1, mRNA.
Intron	chr7	129591844	129592213	uc003vpf.2	UBE2H	-	772	Homo sapiens ubiquitin-conjugating enzyme E2H (UBE2H), transcript variant 1, mRNA.
Intron	chr17	39969581	39969892	uc002hxv.2	FKBP10	+	775	Homo sapiens FK506 binding protein 10, 65 kDa (FKBP10), mRNA.
Intron	chr19	13049974	13050403	uc002mvu.2	CALR	+	775	Homo sapiens calreticulin (CALR), mRNA.
Intron	chr17	74581218	74581513	uc002jsg.4	ST6GALNAC2	-	780	Homo sapiens ST6 (alpha-N-acetyl-neuraminyl-2,3-beta-galactosyl-1, 3)-N-acetylgalactosaminide alpha-2,6-sialyltransferase 2 (ST6GALNAC2), mRNA.
Intron	chr5	139781700	139782656	uc003lfr.3	ANKHD1	+	780	Homo sapiens ankyrin repeat and KH domain containing 1 (ANKHD1), transcript variant 1, mRNA.
Intron	chr15	44084554	44085360	uc001ztb.3	C15orf63	+	784	Homo sapiens chromosome 15 open reading frame 63 (C15orf63), transcript variant 1, mRNA.
Intron	chr5	134181773	134182534	uc003kzx.3	C5orf24	+	784	Homo sapiens chromosome 5 open reading frame 24 (C5orf24), transcript variant 2, mRNA.
Intron	chr11	63535065	63535589	uc010rmv.2	C11orf95	-	786	Homo sapiens chromosome 11 open reading frame 95 (C11orf95), mRNA.
Intron	chr17	80416576	80417115	uc002kff.4	NARF	+	786	Homo sapiens nuclear prelamin A recognition factor (NARF), transcript variant 3, mRNA.
Intron	chr3	12329972	12330296	uc003bwr.3	PPARG	+	786	Homo sapiens peroxisome proliferator-activated receptor gamma (PPARG), transcript variant 1, mRNA.
Intron	chr17	47438835	47439262	uc002iow.3	ZNF652	-	787	Homo sapiens zinc finger protein 652 (ZNF652), transcript variant 2, mRNA.
Exon/CD	chr6	33266231	33266526	uc003odv.3	RGL2	-	787	Homo sapiens ral guanine nucleotide dissociation stimulator-like 2 (RGL2), transcript variant 1, mRNA.
Intron	chr2	228337529	228337824	uc002vpd.2	AGFG1	+	789	Homo sapiens ArfGAP with FG repeats 1 (AGFG1), transcript variant 1, mRNA.
Intron	chr2	45879650	45880017	uc002rut.3	PRKCE	+	791	Homo sapiens protein kinase C, epsilon (PRKCE), mRNA.
Intron	chr11	27493323	27493761	uc001mrj.4	LGR4	-	792	Homo sapiens leucine-rich repeat containing G protein-coupled receptor 4 (LGR4), mRNA.
Intron	chr17	48277877	48278538	uc002iqm.3	COL1A1	-	793	Homo sapiens collagen, type I, alpha 1 (COL1A1), mRNA.
Intron	chr11	82996472	82996767	uc001paf.3	CCDC90B	-	795	Homo sapiens coiled-coil domain containing 90B (CCDC90B), mRNA.
Intron	chr5	134210067	134210441	uc003lac.1	TXNDC15	+	795	Homo sapiens thioredoxin domain containing 15 (TXNDC15), mRNA.
Intron	chr1	162531792	162532389	uc001gce.4	UAP1	+	795	Homo sapiens UDP-N-acteylglucosamine pyrophosphorylase 1 (UAP1), mRNA.
Exon/CD	chr6	31762743	31763090	uc003nxe.3	VARS	-	796	Homo sapiens valyl-tRNA synthetase (VARS), nuclear gene encoding mitochondrial protein, mRNA.
Intron	chr12	109915952	109916521	uc001top.3	UBE3B	+	798	Homo sapiens ubiquitin protein ligase E3B (UBE3B), transcript variant 1, mRNA.
Intron	chr1	12079935	12080258	uc001ato.2	MIIP	+	798	Homo sapiens migration and invasion inhibitory protein (MIIP), mRNA.
Intron	chr20	48183682	48184127	uc002xut.3	PTGIS	-	803	Homo sapiens prostaglandin I2 (prostacyclin) synthase (PTGIS), mRNA.
Intron	chr6	139350452	139350794	uc003qil.2	C6orf115	+	805	Homo sapiens chromosome 6 open reading frame 115 (C6orf115), mRNA.
Intron	chr8	134583215	134583531	uc003yuk.2	ST3GAL1	-	810	Homo sapiens ST3 beta-galactoside alpha-2,3-sialyltransferase 1 (ST3GAL1), transcript variant 2, mRNA.
5'UTR	chr17	1419214	1419522	uc002fss.3	INPP5K	-	814	Homo sapiens inositol polyphosphate-5-phosphatase K (INPP5K), transcript variant 3, mRNA.
Intron	chr16	67839594	67839889	uc002eud.3	RANBP10	-	814	Homo sapiens RAN binding protein 10 (RANBP10), mRNA.
Intron	chr18	61033244	61034138	uc010dpw.3	KDSR	-	815	Homo sapiens 3-ketodihydrosphingosine reductase (KDSR), mRNA.
Intron	chr5	126365470	126365765	uc003kuf.3	MARCH3	-	823	Homo sapiens membrane-associated ring finger (C3HC4) 3 (MARCH3), mRNA.
Intron	chr5	135365142	135365673	uc003lbf.4	TGFBI	+	824	Homo sapiens transforming growth factor, beta-induced, 68kDa (TGFBI), mRNA.
Intron	chr12	99037591	99037938	uc001tfv.3	IKBIP	-	825	Homo sapiens IKBKB interacting protein (IKBIP), transcript variant 2, mRNA.
Intron	chr2	64752044	64752496	uc002scz.3	AFTPH	+	832	Homo sapiens aftiphilin (AFTPH), transcript variant 1, mRNA.
Intron	chr4	39459407	39460064	uc003guc.3	RPL9	-	833	Homo sapiens ribosomal protein L9 (RPL9), transcript variant 1, mRNA.
Intron	chr19	10304730	10305108	uc010xlc.2	DNMT1	-	836	Homo sapiens DNA (cytosine-5-)-methyltransferase 1 (DNMT1), transcript variant 1, mRNA.
Intron	chr19	59030177	59030526	uc002qtf.3	ZBTB45	-	837	Homo sapiens zinc finger and BTB domain containing 45 (ZBTB45), mRNA.
Intron	chr19	47163410	47163705	uc010ekq.3	DACT3	-	838	Homo sapiens dapper, antagonist of beta-catenin, homolog 3 (Xenopus laevis) (DACT3), mRNA.
Intron	chr20	62289818	62290187	uc002yfw.3	RTEL1	+	840	Homo sapiens regulator of telomere elongation helicase 1 (RTEL1), transcript variant 1, mRNA.
Intron	chr6	107811989	107812328	uc003prx.3	SOBP	+	842	Homo sapiens sine oculis binding protein homolog (Drosophila) (SOBP), mRNA.
Intron	chr12	53343281	53343713	uc001sbe.3	KRT18	+	843	Homo sapiens keratin 18 (KRT18), transcript variant 2, mRNA.
Intron	chr15	57211514	57211852	uc002aea.3	TCF12	+	851	Homo sapiens transcription factor 12 (TCF12), transcript variant 1, mRNA.
Intron	chr12	56552416	56553377	uc001sjw.2	MYL6	+	852	Homo sapiens myosin, light chain 6, alkali, smooth muscle and non-muscle (MYL6), transcript variant 1, mRNA.
Intron	chr19	36631585	36631965	uc002odk.3	CAPNS1	+	858	Homo sapiens calpain, small subunit 1 (CAPNS1), transcript variant 2, mRNA.
Intron	chr19	4969715	4970250	uc002mbq.4	KDM4B	+	859	Homo sapiens lysine (K)-specific demethylase 4B (KDM4B), mRNA.
Intron	chr19	39925609	39925904	uc002olk.3	RPS16	-	862	Homo sapiens ribosomal protein S16 (RPS16), mRNA.
Downstream	chr6	158981756	158982205	uc021zhm.1	DQ581726	+	862	Homo sapiens piRNA piR-49838, complete sequence.
Intron	chr16	82661068	82661460	uc010vns.2	CDH13	+	866	Homo sapiens cadherin 13, H-cadherin (heart) (CDH13), transcript variant 2, mRNA.
Intron	chr3	50607219	50607677	uc003dau.3	HEMK1	+	866	Homo sapiens HemK methyltransferase family member 1 (HEMK1), mRNA.
Intron	chr6	33385002	33385394	uc003oej.1	CUTA	-	867	Homo sapiens cutA divalent cation tolerance homolog (E. coli) (CUTA), transcript variant 5, mRNA.
Intron	chr4	128983181	128983560	uc003iga.3	LARP1B	+	868	Homo sapiens La ribonucleoprotein domain family, member 1B (LARP1B), transcript variant 1, mRNA.
Intron	chr20	42087226	42087524	uc002xki.3	SRSF6	+	872	Homo sapiens serine/arginine-rich splicing factor 6 (SRSF6), transcript variant 2, non-coding RNA.
Exon/CD	chr12	65563986	65564461	uc001ssl.2	LEMD3	+	873	Homo sapiens LEM domain containing 3 (LEMD3), transcript variant 1, mRNA.
Intron	chr7	66056351	66056646	uc010lac.2	LOC493754	-	873	Homo sapiens RAB guanine nucleotide exchange factor (GEF) 1 pseudogene (LOC493754), non-coding RNA.
Intron	chr2	69663629	69664139	uc002sfj.3	NFU1	-	876	Homo sapiens NFU1 iron-sulfur cluster scaffold homolog (S. cerevisiae) (NFU1), nuclear gene encoding mitochondrial protein, transcript variant 1, mRNA.
Intron	chr1	202112841	202113136	uc001gxk.1	ARL8A	-	878	Homo sapiens ADP-ribosylation factor-like 8A (ARL8A), transcript variant 1, mRNA.
Intron	chr4	99917446	99917887	uc003huf.4	METAP1	+	879	Homo sapiens methionyl aminopeptidase 1 (METAP1), mRNA.
Intron	chr14	103522657	103523068	uc001ymi.1	CDC42BPB	-	880	Homo sapiens CDC42 binding protein kinase beta (DMPK-like) (CDC42BPB), mRNA.
Intron	chr10	5854445	5854809	uc001iil.4	GDI2	-	885	Homo sapiens GDP dissociation inhibitor 2 (GDI2), transcript variant 1, mRNA.
Intron	chr3	23848033	23848508	uc003cch.3	UBE2E1	+	887	Homo sapiens ubiquitin-conjugating enzyme E2E 1 (UBE2E1), transcript variant 1, mRNA.
3'UTR	chr1	112939624	112939919	uc001eby.1	AX747733	+	891	Homo sapiens cDNA FLJ35472 fis, clone SMINT2007062.
Exon/CD	chr4	76861123	76861418	uc003hja.3	NAAA	-	896	Homo sapiens N-acylethanolamine acid amidase (NAAA), transcript variant 2, mRNA.
Intron	chr5	65223114	65223442	uc003juk.2	ERBB2IP	+	897	Homo sapiens erbb2 interacting protein (ERBB2IP), transcript variant 1, mRNA.
Intron	chr1	174129304	174129603	uc001gjx.3	RABGAP1L	+	902	Homo sapiens RAB GTPase activating protein 1-like (RABGAP1L), transcript variant 1, mRNA.
Intron	chr3	48957020	48957347	uc003cvb.3	ARIH2	+	903	Homo sapiens ariadne homolog 2 (Drosophila) (ARIH2), mRNA.
Intron	chr3	53924800	53925373	uc021wzm.1	SELK	-	903	Homo sapiens selenoprotein K (SELK), mRNA.
Intron	chr11	66384750	66385164	uc001oit.3	RBM14	+	905	Homo sapiens RNA binding motif protein 14 (RBM14), transcript variant 1, mRNA.
Exon/CD	chr12	49318235	49318611	uc001rsp.3	FKBP11	-	907	Homo sapiens FK506 binding protein 11, 19 kDa (FKBP11), transcript variant 1, mRNA.
Intron	chr18	10526490	10527083	uc002kon.3	NAPG	+	914	Homo sapiens N-ethylmaleimide-sensitive factor attachment protein, gamma (NAPG), mRNA.
Intron	chr1	21112677	21113082	uc010odh.1	HP1BP3	-	920	Homo sapiens heterochromatin protein 1, binding protein 3 (HP1BP3), mRNA.
Intron	chr2	172544751	172545054	uc002uhc.3	DYNC1I2	+	921	Homo sapiens dynein, cytoplasmic 1, intermediate chain 2 (DYNC1I2), mRNA.
Intron	chr7	105751845	105752423	uc003vdp.3	SYPL1	-	923	Homo sapiens synaptophysin-like 1 (SYPL1), transcript variant 1, mRNA.
Intron	chr7	105751845	105752423	uc003vdp.3	SYPL1	-	923	Homo sapiens synaptophysin-like 1 (SYPL1), transcript variant 1, mRNA.
Intron	chr1	184942230	184943288	uc001gra.3	FAM129A	-	923	Homo sapiens family with sequence similarity 129, member A (FAM129A), transcript variant 2, mRNA.
Intron	chr12	25101177	25101759	uc001rgd.4	BCAT1	-	925	Homo sapiens branched chain amino-acid transaminase 1, cytosolic (BCAT1), transcript variant 1, mRNA.
Intron	chr6	11095047	11095342	uc011dio.2	C6orf228	+	929	Homo sapiens chromosome 6 open reading frame 228 (C6orf228), mRNA.
Intron	chr7	558354	558746	uc003sir.3	PDGFA	-	931	Homo sapiens platelet-derived growth factor alpha polypeptide (PDGFA), transcript variant 1, mRNA.
Intron	chr8	17941306	17941847	uc003wyn.2	ASAH1	-	931	Homo sapiens N-acylsphingosine amidohydrolase (acid ceramidase) 1 (ASAH1), transcript variant 2, mRNA.
Exon/CD	chr21	28338358	28338653	uc002ymg.3	ADAMTS5	-	934	Homo sapiens ADAM metallopeptidase with thrombospondin type 1 motif, 5 (ADAMTS5), mRNA.
Intron	chr16	66638722	66639017	uc002epu.3	CMTM3	+	935	Homo sapiens CKLF-like MARVEL transmembrane domain containing 3 (CMTM3), transcript variant 2, mRNA.
Intron	chr12	57080941	57081340	uc001slu.4	PTGES3	-	938	Homo sapiens prostaglandin E synthase 3 (cytosolic) (PTGES3), mRNA.
Exon/CD	chr7	39990738	39991065	uc003thh.4	CDK13	+	943	Homo sapiens cyclin-dependent kinase 13 (CDK13), transcript variant 1, mRNA.
Exon/CD	chr7	39990738	39991065	uc003thh.4	CDK13	+	943	Homo sapiens cyclin-dependent kinase 13 (CDK13), transcript variant 1, mRNA.
Intron	chr5	162888139	162888782	uc003lzh.3	HMMR	+	944	Homo sapiens hyaluronan-mediated motility receptor (RHAMM) (HMMR), transcript variant 1, mRNA.
Intron	chr13	20533591	20533932	uc001umr.3	ZMYM2	+	952	Homo sapiens zinc finger, MYM-type 2 (ZMYM2), transcript variant 1, mRNA.
Intron	chr2	190649544	190649988	uc002urh.4	PMS1	+	956	Homo sapiens PMS1 postmeiotic segregation increased 1 (S. cerevisiae) (PMS1), transcript variant 1, mRNA.
Intron	chr1	27320948	27321354	uc001bnj.4	TRNP1	+	957	Homo sapiens TMF1-regulated nuclear protein 1 (TRNP1), mRNA.
Intron	chr12	65673156	65673606	uc009zqp.3	MSRB3	+	959	Homo sapiens methionine sulfoxide reductase B3 (MSRB3), nuclear gene encoding mitochondrial protein, transcript variant 3, mRNA.
Intron	chr9	130549049	130549477	uc004bse.2	CDK9	+	959	Homo sapiens cyclin-dependent kinase 9 (CDK9), mRNA.
Intron	chr21	44495293	44495719	uc002zcw.3	CBS	-	966	Homo sapiens cystathionine-beta-synthase (CBS), transcript variant 3, mRNA.
Intron	chr3	171758224	171758555	uc003fhy.3	FNDC3B	+	972	Homo sapiens fibronectin type III domain containing 3B (FNDC3B), transcript variant 1, mRNA.
Intron	chr21	46292551	46293131	uc002zgb.2	PTTG1IP	-	977	Homo sapiens pituitary tumor-transforming 1 interacting protein (PTTG1IP), mRNA.
Intron	chr1	153607207	153607661	uc001fcn.2	CHTOP	+	977	Homo sapiens chromatin target of PRMT1 (CHTOP), transcript variant 2, mRNA.
Intron	chr15	71054551	71055192	uc002asr.3	UACA	-	979	Homo sapiens uveal autoantigen with coiled-coil domains and ankyrin repeats (UACA), transcript variant 1, mRNA.
Intron	chr8	101321200	101321496	uc003yjk.1	RNF19A	-	979	Homo sapiens ring finger protein 19A (RNF19A), transcript variant 1, mRNA.
Intron	chr4	40059357	40059652	uc003guy.4	N4BP2	+	981	Homo sapiens NEDD4 binding protein 2 (N4BP2), mRNA.
Intron	chr14	103852284	103853085	uc001ymz.4	MARK3	+	984	Homo sapiens MAP/microtubule affinity-regulating kinase 3 (MARK3), transcript variant 1, mRNA.
Intron	chr3	48541085	48541388	uc003cts.1	SHISA5	-	992	Homo sapiens shisa homolog 5 (Xenopus laevis) (SHISA5), mRNA.
Intron	chr6	90061384	90061866	uc003pnc.3	UBE2J1	-	994	Homo sapiens ubiquitin-conjugating enzyme E2, J1, U (UBE2J1), mRNA.
Intron	chr1	42800332	42800769	uc001chg.3	FOXJ3	-	998	Homo sapiens forkhead box J3 (FOXJ3), transcript variant 2, mRNA.
