# Supplementary material for: Altered H3K4me3 profile at the TFAM promoter causes mitochondrial alterations in preadipocytes from first-degree relatives of type 2 diabetics
Source: Clin Epigenetics. 2023 Sep 7;15:144. doi: 10.1186/s13148-023-01556-z (PMC10486065; doi:10.1186/s13148-023-01556-z)
Supplement: Supplementary file 3 — Additional file 3. Peaks annotation file in FDR individuals. Genes (797) annotated near the gene TSS (± 1000 bps), using the PAVIS tool, differentially enriched in FDR subjects. [file 13148_2023_1556_MOESM3_ESM.xls]

## Sheet: Sheet1
Category	Chromosome	Loci Start	Loci End	Gene ID	Gene Symbol	Strand	Distance to TSS	Description
Upstream	chr3	143689528	143689827	uc003evo.3	C3orf58	+	-962	Homo sapiens chromosome 3 open reading frame 58 (C3orf58), transcript variant 1, mRNA.
Upstream	chr3	196696506	196696819	uc003fxh.3	PIGZ	-	-958	Homo sapiens phosphatidylinositol glycan anchor biosynthesis, class Z (PIGZ), mRNA.
Upstream	chr16	2319607	2319906	uc021tas.1	MIR3677	+	-957	Homo sapiens microRNA 3677 (MIR3677), microRNA.
Upstream	chr7	119912636	119912970	uc003vjj.1	KCND2	+	-918	Homo sapiens potassium voltage-gated channel, Shal-related subfamily, member 2 (KCND2), mRNA.
Upstream	chr1	235668549	235668848	uc001hxc.2	B3GALNT2	-	-917	Homo sapiens beta-1,3-N-acetylgalactosaminyltransferase 2 (B3GALNT2), mRNA.
Upstream	chr6	82462897	82463702	uc003pjg.3	FAM46A	-	-871	Homo sapiens family with sequence similarity 46, member A (FAM46A), mRNA.
Upstream	chr4	126236528	126236874	uc003ifj.4	FAT4	+	-865	Homo sapiens FAT tumor suppressor homolog 4 (Drosophila) (FAT4), mRNA.
Upstream	chr3	122135450	122136033	uc003efa.1	WDR5B	-	-859	Homo sapiens WD repeat domain 5B (WDR5B), mRNA.
Upstream	chr9	86594682	86595001	uc004anq.4	RMI1	+	-795	Homo sapiens RMI1, RecQ mediated genome instability 1, homolog (S. cerevisiae) (RMI1), mRNA.
Upstream	chr17	30334050	30334484	uc010wbx.2	LRRC37B	+	-769	Homo sapiens leucine rich repeat containing 37B (LRRC37B), mRNA.
Upstream	chr2	37194230	37194529	uc002rpn.3	STRN	-	-764	Homo sapiens striatin, calmodulin binding protein (STRN), mRNA.
Upstream	chr1	153896027	153896399	uc001fdb.4	GATAD2B	-	-762	Homo sapiens GATA zinc finger domain containing 2B (GATAD2B), mRNA.
Upstream	chr11	125461715	125462263	uc001qcd.2	STT3A	+	-749	Homo sapiens STT3, subunit of the oligosaccharyltransferase complex, homolog A (S. cerevisiae) (STT3A), mRNA.
Upstream	chr18	43753105	43753469	uc002lbw.3	C18orf25	+	-700	Homo sapiens chromosome 18 open reading frame 25 (C18orf25), transcript variant 1, mRNA.
Upstream	chr9	131037577	131037876	uc004bup.3	SWI5	+	-698	Homo sapiens SWI5 recombination repair homolog (yeast) (SWI5), mRNA.
Upstream	chr3	72936576	72936882	uc003dpg.3	GXYLT2	+	-655	Homo sapiens glucoside xylosyltransferase 2 (GXYLT2), mRNA.
Upstream	chr4	79696742	79697041	uc003hlk.3	BMP2K	+	-640	Homo sapiens BMP2 inducible kinase (BMP2K), transcript variant 1, mRNA.
Upstream	chr14	45430479	45431076	uc001wvv.3	FAM179B	+	-638	Homo sapiens family with sequence similarity 179, member B (FAM179B), mRNA.
Upstream	chr19	41903681	41904101	uc002oqo.3	EXOSC5	-	-635	Homo sapiens exosome component 5 (EXOSC5), mRNA.
Upstream	chr17	635023	635417	uc002frp.3	FAM57A	+	-626	Homo sapiens family with sequence similarity 57, member A (FAM57A), mRNA.
Upstream	chr2	171627737	171628056	uc002ugf.1	AK023515	-	-620	Homo sapiens cDNA FLJ13453 fis, clone PLACE1003205.
Upstream	chr8	61590561	61590860	uc003xue.3	CHD7	+	-613	Homo sapiens chromodomain helicase DNA binding protein 7 (CHD7), mRNA.
Upstream	chr1	24968815	24969166	uc001bjm.3	SRRM1	+	-603	Homo sapiens serine/arginine repetitive matrix 1 (SRRM1), mRNA.
Upstream	chr2	64881409	64881879	uc002sde.2	SERTAD2	-	-598	Homo sapiens SERTA domain containing 2 (SERTAD2), mRNA.
Upstream	chr6	139696202	139696563	uc003qip.1	CITED2	-	-597	Homo sapiens Cbp/p300-interacting transactivator, with Glu/Asp-rich carboxy-terminal domain, 2 (CITED2), transcript variant 1, mRNA.
Upstream	chr13	21713851	21714271	uc001uns.3	SAP18	+	-591	Homo sapiens Sin3A-associated protein, 18kDa (SAP18), mRNA.
Upstream	chr15	71408262	71408570	uc002ata.2	CT62	-	-577	Homo sapiens cancer/testis antigen 62 (CT62), mRNA.
Upstream	chr22	46545684	46546159	uc003bgw.1	PPARA	+	-577	Homo sapiens peroxisome proliferator-activated receptor alpha (PPARA), transcript variant 5, mRNA.
Upstream	chr18	12947280	12947579	uc002krq.3	SEH1L	+	-553	Homo sapiens SEH1-like (S. cerevisiae) (SEH1L), transcript variant 1, mRNA.
Upstream	chr9	119448900	119449199	uc004bjw.2	TRIM32	+	-531	Homo sapiens tripartite motif containing 32 (TRIM32), transcript variant 1, mRNA.
Upstream	chr1	46712630	46713046	uc009vye.2	RAD54L	+	-528	Homo sapiens RAD54-like (S. cerevisiae) (RAD54L), transcript variant 2, mRNA.
Upstream	chr5	179232724	179233023	uc011dgr.2	SQSTM1	+	-514	Homo sapiens sequestosome 1 (SQSTM1), transcript variant 2, mRNA.
Upstream	chr1	67896449	67896808	uc001ddy.3	SERBP1	-	-505	Homo sapiens SERPINE1 mRNA binding protein 1 (SERBP1), transcript variant 4, mRNA.
Upstream	chr10	102820284	102820714	uc001kss.4	KAZALD1	+	-499	Homo sapiens Kazal-type serine peptidase inhibitor domain 1 (KAZALD1), mRNA.
Upstream	chr1	145575339	145575639	uc001eoc.1	PIAS3	+	-498	Homo sapiens protein inhibitor of activated STAT, 3 (PIAS3), mRNA.
Upstream	chr11	118928272	118928571	uc001pux.3	HYOU1	-	-496	Homo sapiens hypoxia up-regulated 1 (HYOU1), transcript variant 2, mRNA.
Upstream	chr17	60142963	60143316	uc002izo.3	MED13	-	-496	Homo sapiens mediator complex subunit 13 (MED13), mRNA.
Upstream	chr10	93557513	93557812	uc001khp.3	TNKS2	+	-488	Homo sapiens tankyrase, TRF1-interacting ankyrin-related ADP-ribose polymerase 2 (TNKS2), mRNA.
Upstream	chr1	249131898	249132197	uc001iex.3	ZNF672	+	-482	Homo sapiens zinc finger protein 672 (ZNF672), mRNA.
Upstream	chrx	15873309	15873844	uc004cxi.3	AP1S2	-	-476	Homo sapiens adaptor-related protein complex 1, sigma 2 subunit (AP1S2), mRNA.
Upstream	chr11	59436698	59437259	uc001noe.4	PATL1	-	-467	Homo sapiens protein associated with topoisomerase II homolog 1 (yeast) (PATL1), mRNA.
Upstream	chr19	42759625	42759924	uc002ote.4	ERF	-	-465	Homo sapiens Ets2 repressor factor (ERF), mRNA.
Upstream	chr13	103248613	103249045	uc001vpi.4	TPP2	+	-456	Homo sapiens tripeptidyl peptidase II (TPP2), mRNA.
Upstream	chr4	185396030	185396329	uc003iwf.4	IRF2	-	-453	Homo sapiens interferon regulatory factor 2 (IRF2), mRNA.
Upstream	chr5	54529632	54530286	uc003jpw.3	CCNO	-	-451	Homo sapiens cyclin O (CCNO), mRNA.
Upstream	chr13	29232527	29232863	uc001usf.3	POMP	+	-445	Homo sapiens proteasome maturation protein (POMP), mRNA.
Upstream	chr6	31587798	31588214	uc003nvb.4	PRRC2A	+	-443	Homo sapiens proline-rich coiled-coil 2A (PRRC2A), transcript variant 1, mRNA.
Upstream	chr19	51611932	51612231	uc010eop.3	CTU1	-	-434	Homo sapiens cytosolic thiouridylase subunit 1 homolog (S. pombe) (CTU1), mRNA.
Upstream	chr10	7860041	7860467	uc010qbd.2	TAF3	+	-418	Homo sapiens TAF3 RNA polymerase II, TATA box binding protein (TBP)-associated factor, 140kDa (TAF3), mRNA.
Upstream	chr17	73105517	73105816	uc002jmw.1	ARMC7	+	-415	Homo sapiens armadillo repeat containing 7 (ARMC7), mRNA.
Upstream	chr1	145437897	145438196	uc001enn.4	TXNIP	+	-415	Homo sapiens thioredoxin interacting protein (TXNIP), mRNA.
Upstream	chr1	1209464	1209799	uc001ado.3	UBE2J2	-	-397	Homo sapiens ubiquitin-conjugating enzyme E2, J2 (UBE2J2), transcript variant 1, mRNA.
Upstream	chr10	25012814	25013161	uc001isb.2	ARHGAP21	-	-390	Homo sapiens Rho GTPase activating protein 21 (ARHGAP21), mRNA.
Upstream	chr17	79477852	79478152	uc021ufb.1	DQ585569	-	-368	Homo sapiens piRNA piR-31112, complete sequence.
Upstream	chr4	76598880	76599179	uc003his.3	G3BP2	-	-362	Homo sapiens GTPase activating protein (SH3 domain) binding protein 2 (G3BP2), transcript variant 1, mRNA.
Upstream	chr1	165599467	165600055	uc001gdf.3	MGST3	+	-348	Homo sapiens microsomal glutathione S-transferase 3 (MGST3), mRNA.
Upstream	chr5	171615527	171615853	uc003mbo.1	STK10	-	-344	Homo sapiens serine/threonine kinase 10 (STK10), mRNA.
Upstream	chr17	35849352	35849865	uc002hnx.2	DUSP14	+	-342	Homo sapiens dual specificity phosphatase 14 (DUSP14), mRNA.
Upstream	chr4	41992036	41992335	uc003gwl.3	SLC30A9	+	-337	Homo sapiens solute carrier family 30 (zinc transporter), member 9 (SLC30A9), mRNA.
Upstream	chr17	62971871	62972170	uc002jfa.3	AMZ2P1	-	-317	Homo sapiens archaelysin family metallopeptidase 2 pseudogene 1 (AMZ2P1), non-coding RNA.
Upstream	chr10	102728816	102729115	uc001krv.3	SEMA4G	+	-314	Homo sapiens sema domain, immunoglobulin domain (Ig), transmembrane domain (TM) and short cytoplasmic domain, (semaphorin) 4G (SEMA4G), transcript variant 1, mRNA.
Upstream	chr21	45759372	45759825	uc002zep.2	C21orf2	-	-313	Homo sapiens chromosome 21 open reading frame 2 (C21orf2), mRNA.
Upstream	chr2	235860167	235860467	uc002vvp.3	SH3BP4	+	-310	Homo sapiens SH3-domain binding protein 4 (SH3BP4), mRNA.
Upstream	chr15	41952006	41952601	uc010ucy.2	MGA	+	-306	Homo sapiens MAX gene associated (MGA), transcript variant 1, mRNA.
Upstream	chr17	2206731	2207167	uc002fue.1	SRR	+	-298	Homo sapiens serine racemase (SRR), mRNA.
Upstream	chr8	103424810	103425616	uc003ykr.2	UBR5	-	-296	Homo sapiens ubiquitin protein ligase E3 component n-recognin 5 (UBR5), mRNA.
Upstream	chr5	72111917	72112346	uc003kck.4	TNPO1	+	-286	Homo sapiens transportin 1 (TNPO1), transcript variant 1, mRNA.
Upstream	chr2	169104233	169104548	uc002uea.3	STK39	-	-285	Homo sapiens serine threonine kinase 39 (STK39), mRNA.
Upstream	chr6	116421543	116421901	uc003pwj.3	NT5DC1	+	-276	Homo sapiens 5'-nucleotidase domain containing 1 (NT5DC1), mRNA.
Upstream	chr17	33700844	33701143	uc010ctp.3	SLFN11	-	-273	Homo sapiens schlafen family member 11 (SLFN11), transcript variant 2, mRNA.
Upstream	chr16	30710038	30710338	uc002dze.1	SRCAP	+	-273	Homo sapiens Snf2-related CREBBP activator protein (SRCAP), mRNA.
Upstream	chr14	96968303	96968602	uc001yfq.3	PAPOLA	+	-260	Homo sapiens poly(A) polymerase alpha (PAPOLA), transcript variant 1, mRNA.
Upstream	chr2	111435795	111436094	uc002tgc.3	BUB1	-	-260	Homo sapiens budding uninhibited by benzimidazoles 1 homolog (yeast) (BUB1), mRNA.
Upstream	chr17	29233274	29233812	uc002hfu.2	TEFM	-	-257	Homo sapiens transcription elongation factor, mitochondrial (TEFM), nuclear gene encoding mitochondrial protein, mRNA.
Upstream	chr18	43547364	43547761	uc002lbm.3	EPG5	-	-257	Homo sapiens ectopic P-granules autophagy protein 5 homolog (C. elegans) (EPG5), mRNA.
Upstream	chr12	48298918	48299217	uc001rqm.3	VDR	-	-253	Homo sapiens vitamin D (1,25- dihydroxyvitamin D3) receptor (VDR), transcript variant 2, mRNA.
Upstream	chr7	134331105	134331467	uc003vrv.3	BPGM	+	-244	Homo sapiens 2,3-bisphosphoglycerate mutase (BPGM), transcript variant 2, mRNA.
Upstream	chr3	190580553	190580852	uc011bsl.1	GMNC	-	-237	Homo sapiens geminin coiled-coil domain containing (GMNC), mRNA.
Upstream	chr5	174871248	174871547	uc003mcz.3	DRD1	-	-234	Homo sapiens dopamine receptor D1 (DRD1), mRNA.
Upstream	chr10	118608523	118609060	uc021pzj.1	ENO4	+	-231	Homo sapiens enolase family member 4 (ENO4), mRNA.
Upstream	chr3	48487709	48488131	uc011bbj.1	ATRIP	+	-220	Homo sapiens ATR interacting protein (ATRIP), transcript variant 1, mRNA.
Upstream	chr4	144435793	144436161	uc010iom.1	AK307172	-	-217	Homo sapiens cDNA, FLJ97120.
Upstream	chr9	132427487	132427919	uc004byh.3	PRRX2	+	-216	Homo sapiens paired related homeobox 2 (PRRX2), mRNA.
Upstream	chr8	144699791	144700090	uc003yzb.2	TSTA3	-	-208	Homo sapiens tissue specific transplantation antigen P35B (TSTA3), mRNA.
Upstream	chr3	178865814	178866113	uc003fjj.3	BC032034	-	-202	Homo sapiens cDNA clone IMAGE:4821793.
Upstream	chr2	30669506	30670344	uc002rnj.3	LCLAT1	+	-197	Homo sapiens lysocardiolipin acyltransferase 1 (LCLAT1), transcript variant 1, mRNA.
Upstream	chr3	127316863	127317249	uc003ejp.3	MCM2	+	-196	Homo sapiens minichromosome maintenance complex component 2 (MCM2), mRNA.
Upstream	chr20	30865088	30865433	uc002wxq.3	KIF3B	+	-193	Homo sapiens kinesin family member 3B (KIF3B), mRNA.
Upstream	chr12	56497761	56498060	uc001sjm.3	PA2G4	+	-192	Homo sapiens proliferation-associated 2G4, 38kDa (PA2G4), mRNA.
Upstream	chr7	99686249	99686548	uc003usu.3	COPS6	+	-184	Homo sapiens COP9 constitutive photomorphogenic homolog subunit 6 (Arabidopsis) (COPS6), mRNA.
Upstream	chr3	146262661	146262960	uc003evx.4	PLSCR1	-	-182	Homo sapiens phospholipid scramblase 1 (PLSCR1), mRNA.
Upstream	chr9	99540323	99540717	uc004awo.1	ZNF510	-	-182	Homo sapiens zinc finger protein 510 (ZNF510), mRNA.
Upstream	chr15	48623286	48623603	uc001zws.3	DUT	+	-176	Homo sapiens deoxyuridine triphosphatase (DUT), nuclear gene encoding mitochondrial protein, transcript variant 1, mRNA.
Upstream	chr19	36523733	36524213	uc002ocz.2	CLIP3	-	-176	Homo sapiens CAP-GLY domain containing linker protein 3 (CLIP3), transcript variant 2, mRNA.
Upstream	chr1	242011163	242011489	uc001hzh.3	EXO1	+	-166	Homo sapiens exonuclease 1 (EXO1), transcript variant 2, mRNA.
Upstream	chr4	1107367	1107666	uc003gci.3	RNF212	-	-164	Homo sapiens ring finger protein 212 (RNF212), transcript variant 2, mRNA.
Upstream	chr4	78978179	78978956	uc003hlb.2	FRAS1	+	-156	Homo sapiens Fraser syndrome 1 (FRAS1), transcript variant 1, mRNA.
Upstream	chr1	109234631	109234930	uc001dvw.4	PRPF38B	+	-151	Homo sapiens PRP38 pre-mRNA processing factor 38 (yeast) domain containing B (PRPF38B), transcript variant 2, non-coding RNA.
Upstream	chr20	60961805	60962138	uc002ycr.3	RPS21	+	-149	Homo sapiens ribosomal protein S21 (RPS21), mRNA.
Upstream	chr7	92861342	92861664	uc003umo.3	CCDC132	+	-149	Homo sapiens coiled-coil domain containing 132 (CCDC132), transcript variant 1, mRNA.
Upstream	chr3	173115919	173116280	uc003fio.1	NLGN1	+	-144	Homo sapiens neuroligin 1 (NLGN1), mRNA.
Upstream	chr16	75467380	75467679	uc002fdy.3	CFDP1	-	-142	Homo sapiens craniofacial development protein 1 (CFDP1), mRNA.
Upstream	chr6	7541510	7541946	uc003mxp.1	DSP	+	-141	Homo sapiens desmoplakin (DSP), transcript variant 1, mRNA.
Upstream	chr19	56632599	56632971	uc010eth.1	ZNF787	-	-136	Homo sapiens zinc finger protein 787 (ZNF787), mRNA.
Upstream	chr14	23652832	23653131	uc001wiz.3	SLC7A8	-	-132	Homo sapiens solute carrier family 7 (amino acid transporter light chain, L system), member 8 (SLC7A8), transcript variant 1, mRNA.
Upstream	chr22	35653117	35653516	uc003ank.3	HMGXB4	+	-128	Homo sapiens HMG box domain containing 4 (HMGXB4), transcript variant 2, non-coding RNA.
Upstream	chr2	206546677	206547528	uc002vaw.3	NRP2	+	-121	Homo sapiens neuropilin 2 (NRP2), transcript variant 1, mRNA.
Upstream	chr11	6440514	6441015	uc001mdc.1	APBB1	-	-120	Homo sapiens amyloid beta (A4) precursor protein-binding, family B, member 1 (Fe65) (APBB1), transcript variant 2, mRNA.
Upstream	chr4	147442999	147443485	uc003ikr.2	SLC10A7	-	-119	Homo sapiens solute carrier family 10 (sodium/bile acid cotransporter family), member 7 (SLC10A7), transcript variant 2, mRNA.
Upstream	chr9	14693448	14693748	uc003zlg.2	ZDHHC21	-	-118	Homo sapiens zinc finger, DHHC-type containing 21 (ZDHHC21), mRNA.
Upstream	chr2	128848340	128848934	uc002tps.3	UGGT1	+	-116	Homo sapiens UDP-glucose glycoprotein glucosyltransferase 1 (UGGT1), transcript variant 1, mRNA.
Upstream	chr5	175792068	175792707	uc003mec.1	ARL10	+	-114	Homo sapiens ADP-ribosylation factor-like 10 (ARL10), mRNA.
Upstream	chr2	85788618	85788917	uc002sps.3	GGCX	-	-110	Homo sapiens gamma-glutamyl carboxylase (GGCX), transcript variant 1, mRNA.
Upstream	chr14	52780761	52781061	uc001wzr.3	PTGER2	+	-104	Homo sapiens prostaglandin E receptor 2 (subtype EP2), 53kDa (PTGER2), mRNA.
Upstream	chr10	70166625	70166976	uc001jnz.1	RUFY2	-	-93	Homo sapiens RUN and FYVE domain containing 2 (RUFY2), transcript variant 1, mRNA.
Upstream	chr5	150080412	150081099	uc003lst.3	RBM22	-	-86	Homo sapiens RNA binding motif protein 22 (RBM22), mRNA.
Upstream	chr10	94180308	94180678	uc001khy.2	MARK2P9	-	-83	Homo sapiens MAP/microtubule affinity-regulating kinase 2 pseudogene 9 (MARK2P9), non-coding RNA.
Upstream	chr19	13260920	13261487	uc002mwr.3	IER2	+	-78	Homo sapiens immediate early response 2 (IER2), mRNA.
Upstream	chr3	195717002	195717448	uc003fvx.3	SDHAP1	-	-75	Homo sapiens succinate dehydrogenase complex, subunit A, flavoprotein pseudogene 1 (SDHAP1), non-coding RNA.
Upstream	chr19	3607022	3607321	uc021umw.1	C19orf29-AS1	+	-73	Homo sapiens C19orf29 antisense RNA 1 (non-protein coding) (C19orf29-AS1), non-coding RNA.
Upstream	chr3	97483251	97483795	uc003drw.3	ARL6	+	-71	Homo sapiens ADP-ribosylation factor-like 6 (ARL6), transcript variant 2, mRNA.
Upstream	chr17	62223346	62223913	uc002jeb.3	SNORA76	+	-69	Homo sapiens small nucleolar RNA, H/ACA box 76 (SNORA76), small nucleolar RNA.
Upstream	chr3	49141974	49142505	uc003cvx.3	QARS	-	-68	Homo sapiens glutaminyl-tRNA synthetase (QARS), mRNA.
Upstream	chr14	25519078	25519399	uc001wpv.3	STXBP6	-	-67	Homo sapiens syntaxin binding protein 6 (amisyn) (STXBP6), mRNA.
Upstream	chr8	134584015	134584469	uc003yuk.2	ST3GAL1	-	-59	Homo sapiens ST3 beta-galactoside alpha-2,3-sialyltransferase 1 (ST3GAL1), transcript variant 2, mRNA.
Upstream	chr8	134584015	134584469	uc003yuk.2	ST3GAL1	-	-59	Homo sapiens ST3 beta-galactoside alpha-2,3-sialyltransferase 1 (ST3GAL1), transcript variant 2, mRNA.
Upstream	chr15	59279613	59280006	uc002afs.3	RNF111	+	-55	Homo sapiens ring finger protein 111 (RNF111), mRNA.
Upstream	chr4	103681984	103682408	uc003hwg.3	MANBA	-	-45	Homo sapiens mannosidase, beta A, lysosomal (MANBA), mRNA.
Upstream	chr7	44645753	44646401	uc011kbx.2	OGDH	+	-43	Homo sapiens oxoglutarate (alpha-ketoglutarate) dehydrogenase (lipoamide) (OGDH), nuclear gene encoding mitochondrial protein, transcript variant 3, mRNA.
Upstream	chr6	111279505	111279933	uc003pum.3	GTF3C6	+	-43	Homo sapiens general transcription factor IIIC, polypeptide 6, alpha 35kDa (GTF3C6), mRNA.
Upstream	chr13	80914894	80915354	uc001vlj.3	SPRY2	-	-38	Homo sapiens sprouty homolog 2 (Drosophila) (SPRY2), mRNA.
Upstream	chr10	3109459	3109896	uc001igp.3	PFKP	+	-34	Homo sapiens phosphofructokinase, platelet (PFKP), transcript variant 1, mRNA.
Upstream	chr7	128431280	128431579	uc003vnu.2	CCDC136	+	-34	Homo sapiens coiled-coil domain containing 136 (CCDC136), transcript variant 2, mRNA.
Upstream	chr6	151712546	151712869	uc003qoh.3	ZBTB2	-	-30	Homo sapiens zinc finger and BTB domain containing 2 (ZBTB2), mRNA.
Upstream	chr2	20850476	20851308	uc002rdw.1	HS1BP3	-	-28	Homo sapiens HCLS1 binding protein 3 (HS1BP3), mRNA.
Upstream	chr3	110790818	110791156	uc003dxu.2	PVRL3	+	-27	Homo sapiens poliovirus receptor-related 3 (PVRL3), transcript variant 3, mRNA.
Upstream	chr16	70488281	70488669	uc002eyy.3	FUK	+	-22	Homo sapiens fucokinase (FUK), mRNA.
Upstream	chr4	4543408	4544266	uc003gid.3	LOC100507266	+	-20	Homo sapiens uncharacterized LOC100507266 (LOC100507266), non-coding RNA.
Upstream	chr7	117513194	117513958	uc003vjf.3	CTTNBP2	-	-15	Homo sapiens cortactin binding protein 2 (CTTNBP2), mRNA.
Upstream	chr2	95787619	95787918	uc002sub.3	MRPS5	-	-14	Homo sapiens mitochondrial ribosomal protein S5 (MRPS5), nuclear gene encoding mitochondrial protein, mRNA.
Upstream	chr14	68086417	68086717	uc001xjs.3	ARG2	+	-11	Homo sapiens arginase, type II (ARG2), nuclear gene encoding mitochondrial protein, mRNA.
Upstream	chr12	56862090	56862500	uc001sli.4	SPRYD4	+	-5	Homo sapiens SPRY domain containing 4 (SPRYD4), mRNA.
Upstream	chr12	29301953	29302503	uc001ris.4	FAR2	+	-3	Homo sapiens fatty acyl CoA reductase 2 (FAR2), mRNA.
Upstream	chr2	219524041	219524488	uc002vin.3	ZNF142	-	-3	Homo sapiens zinc finger protein 142 (ZNF142), mRNA.
Upstream	chr15	77713091	77713391	uc002bcr.3	HMG20A	+	-1	Homo sapiens high mobility group 20A (HMG20A), mRNA.
5'UTR	chr11	118991984	118992485	uc001pvp.3	HINFP	+	2	Homo sapiens histone H4 transcription factor (HINFP), transcript variant 1, mRNA.
5'UTR	chr1	233431308	233431607	uc001hvl.2	PCNXL2	-	2	Homo sapiens pecanex-like 2 (Drosophila) (PCNXL2), transcript variant 1, mRNA.
5'UTR	chr8	101162622	101163070	uc003yjf.3	POLR2K	+	8	Homo sapiens polymerase (RNA) II (DNA directed) polypeptide K, 7.0kDa (POLR2K), mRNA.
5'UTR	chr1	26146256	26146555	uc001bkq.4	FAM54B	+	9	Homo sapiens family with sequence similarity 54, member B (FAM54B), transcript variant 2, mRNA.
3'UTR	chr1	167683668	167684274	uc021pej.1	TRNA_Pro	+	10	transfer RNA Pro (anticodon CGG)
5'UTR	chr11	7534816	7535206	uc001mfj.4	PPFIBP2	+	11	Homo sapiens PTPRF interacting protein, binding protein 2 (liprin beta 2) (PPFIBP2), mRNA.
5'UTR	chr2	96970985	96971602	uc002svu.3	SNRNP200	-	14	Homo sapiens small nuclear ribonucleoprotein 200kDa (U5) (SNRNP200), mRNA.
5'UTR	chr16	89283799	89284458	uc021tms.1	ZNF778	+	18	Homo sapiens zinc finger protein 778 (ZNF778), transcript variant 1, mRNA.
5'UTR	chr7	23571425	23571850	uc003swi.3	TRA2A	-	19	Homo sapiens transformer 2 alpha homolog (Drosophila) (TRA2A), mRNA.
5'UTR	chr2	91847695	91848213	uc002sts.4	LOC654342	-	21	Homo sapiens lymphocyte-specific protein 1 pseudogene (LOC654342), non-coding RNA.
5'UTR	chr12	48577065	48577722	uc001rrj.2	C12orf68	+	28	Homo sapiens chromosome 12 open reading frame 68 (C12orf68), mRNA.
Exon/CD	chr16	69364316	69364615	uc002ewx.1	PDF	-	33	Homo sapiens peptide deformylase (mitochondrial) (PDF), nuclear gene encoding mitochondrial protein, mRNA.
5'UTR	chr7	33102139	33102609	uc003tdj.3	NT5C3	-	35	Homo sapiens 5'-nucleotidase, cytosolic III (NT5C3), transcript variant 4, mRNA.
5'UTR	chr6	134273163	134273522	uc010kgg.3	TBPL1	+	35	Homo sapiens TBP-like 1 (TBPL1), transcript variant 1, mRNA.
5'UTR	chr3	101280596	101280896	uc003duz.3	RG9MTD1	+	35	Homo sapiens RNA (guanine-9-) methyltransferase domain containing 1 (RG9MTD1), nuclear gene encoding mitochondrial protein, mRNA.
5'UTR	chr1	36038851	36039161	uc010ohy.2	TFAP2E	+	36	Homo sapiens transcription factor AP-2 epsilon (activating enhancer binding protein 2 epsilon) (TFAP2E), mRNA.
5'UTR	chr16	74734510	74734993	uc002fdb.2	MLKL	-	38	Homo sapiens mixed lineage kinase domain-like (MLKL), transcript variant 1, mRNA.
5'UTR	chr13	76056039	76056384	uc001vjl.1	TBC1D4	-	39	Homo sapiens TBC1 domain family, member 4 (TBC1D4), mRNA.
5'UTR	chr7	72971743	72972304	uc003tyf.2	BCL7B	-	42	Homo sapiens B-cell CLL/lymphoma 7B (BCL7B), transcript variant 1, mRNA.
3'UTR	chr3	47205654	47206166	uc003cqw.2	FLJ39534	+	51	Homo sapiens uncharacterized FLJ39534 (FLJ39534), non-coding RNA.
5'UTR	chr7	1015023	1015336	uc010ksc.3	ADAP1	-	56	Homo sapiens ArfGAP with dual PH domains 1 (ADAP1), mRNA.
Exon/CD	chr14	92040714	92041078	uc010aua.2	C14orf184	-	60	RecName: Full=Putative uncharacterized protein C14orf184;
5'UTR	chr17	78965514	78965889	uc002jyw.4	CHMP6	+	61	Homo sapiens charged multivesicular body protein 6 (CHMP6), mRNA.
5'UTR	chr3	32544189	32544489	uc003cfa.1	CMTM6	-	64	Homo sapiens CKLF-like MARVEL transmembrane domain containing 6 (CMTM6), mRNA.
5'UTR	chr2	37311271	37311571	uc002rpp.1	HEATR5B	-	64	Homo sapiens HEAT repeat containing 5B (HEATR5B), mRNA.
5'UTR	chr17	18601197	18601565	uc010vyf.1	TRIM16L	+	71	Homo sapiens tripartite motif containing 16-like (TRIM16L), mRNA.
5'UTR	chr11	111411114	111411495	uc001plp.1	LAYN	+	72	Homo sapiens layilin (LAYN), mRNA.
5'UTR	chr3	48885049	48885348	uc010hki.1	PRKAR2A	-	72	Homo sapiens protein kinase, cAMP-dependent, regulatory, type II, alpha (PRKAR2A), mRNA.
3'UTR	chr2	70121000	70121299	uc002sfv.3	SNRNP27	+	75	Homo sapiens small nuclear ribonucleoprotein 27kDa (U4/U6.U5) (SNRNP27), transcript variant 1, mRNA.
5'UTR	chr6	86352814	86353113	uc003pkv.3	SYNCRIP	-	80	Homo sapiens synaptotagmin binding, cytoplasmic RNA interacting protein (SYNCRIP), transcript variant 6, mRNA.
5'UTR	chr12	57940742	57941043	uc001som.1	DCTN2	-	86	Homo sapiens dynactin 2 (p50) (DCTN2), mRNA.
Intron	chr16	68057083	68057501	uc002evi.3	DUS2L	+	89	Homo sapiens dihydrouridine synthase 2-like, SMM1 homolog (S. cerevisiae) (DUS2L), mRNA.
5'UTR	chr19	45909370	45909741	uc002pbq.1	CD3EAP	+	89	Homo sapiens CD3e molecule, epsilon associated protein (CD3EAP), mRNA.
Intron	chr18	32820934	32821233	uc010dmr.3	ZNF397	+	90	Homo sapiens zinc finger protein 397 (ZNF397), transcript variant 2, mRNA.
5'UTR	chr3	97540826	97541125	uc011bgq.1	AK296966	+	92	SubName: Full=Uncharacterized protein; SubName: Full=cDNA FLJ60082, weakly similar to Uro-adherence factor A; Flags: Fragment;
5'UTR	chr3	184429528	184429958	uc003fpa.3	MAGEF1	-	93	Homo sapiens melanoma antigen family F, 1 (MAGEF1), mRNA.
5'UTR	chr17	26662239	26662561	uc002hau.1	IFT20	-	95	Homo sapiens intraflagellar transport 20 homolog (Chlamydomonas) (IFT20), mRNA.
Intron	chr22	42196623	42196923	uc003bbh.1	CCDC134	+	96	Homo sapiens coiled-coil domain containing 134 (CCDC134), mRNA.
Intron	chr19	37569260	37569696	uc002ofl.3	ZNF420	+	97	Homo sapiens zinc finger protein 420 (ZNF420), mRNA.
5'UTR	chr5	137673798	137674097	uc011cyp.1	CDC25C	-	97	Homo sapiens cell division cycle 25 homolog C (S. pombe) (CDC25C), transcript variant 1, mRNA.
5'UTR	chr2	178257170	178257469	uc002uli.4	NFE2L2	-	100	Homo sapiens nuclear factor (erythroid-derived 2)-like 2 (NFE2L2), transcript variant 2, mRNA.
5'UTR	chr2	7005683	7005982	uc010yis.1	CMPK2	-	104	Homo sapiens cytidine monophosphate (UMP-CMP) kinase 2, mitochondrial (CMPK2), nuclear gene encoding mitochondrial protein, mRNA.
Exon/CD	chr1	155247209	155247751	uc001fjz.1	HCN3	+	107	Homo sapiens hyperpolarization activated cyclic nucleotide-gated potassium channel 3 (HCN3), mRNA.
5'UTR	chr8	98656111	98656924	uc003yhz.3	MTDH	+	111	Homo sapiens metadherin (MTDH), mRNA.
5'UTR	chr17	65373876	65374209	uc002jgb.3	PITPNC1	+	119	Homo sapiens phosphatidylinositol transfer protein, cytoplasmic 1 (PITPNC1), transcript variant 2, mRNA.
Intron	chr2	85640877	85641223	uc010fgi.1	CAPG	-	120	Homo sapiens capping protein (actin filament), gelsolin-like (CAPG), transcript variant 1, mRNA.
Exon/CD	chr6	42989354	42989657	uc003otp.1	RRP36	+	121	Homo sapiens ribosomal RNA processing 36 homolog (S. cerevisiae) (RRP36), mRNA.
5'UTR	chr19	12273840	12274147	uc002mti.3	ZNF136	+	122	Homo sapiens zinc finger protein 136 (ZNF136), mRNA.
5'UTR	chr10	101492128	101492472	uc001kqb.4	COX15	-	123	Homo sapiens COX15 homolog, cytochrome c oxidase assembly protein (yeast) (COX15), nuclear gene encoding mitochondrial protein, transcript variant 1, mRNA.
Exon/CD	chr8	144897253	144897599	uc003yzo.1	SCRIB	-	123	Homo sapiens scribbled homolog (Drosophila) (SCRIB), transcript variant 1, mRNA.
Downstream	chr20	2633399	2633700	uc021vzv.1	MIR1292	+	127	Homo sapiens microRNA 1292 (MIR1292), microRNA.
5'UTR	chr20	56964115	56964487	uc002xza.3	VAPB	+	127	Homo sapiens VAMP (vesicle-associated membrane protein)-associated protein B and C (VAPB), transcript variant 1, mRNA.
Intron	chr5	76382614	76383193	uc003kev.1	ZBED3	-	127	Homo sapiens zinc finger, BED-type containing 3 (ZBED3), mRNA.
Exon/CD	chr2	149402452	149402920	uc010zbt.2	EPC2	+	127	Homo sapiens enhancer of polycomb homolog 2 (Drosophila) (EPC2), mRNA.
5'UTR	chr10	14880241	14880540	uc001inf.3	HSPA14	+	130	Homo sapiens heat shock 70kDa protein 14 (HSPA14), transcript variant 1, mRNA.
5'UTR	chr1	172502205	172502575	uc001giq.4	C1orf9	+	131	Homo sapiens chromosome 1 open reading frame 9 (C1orf9), transcript variant 1, mRNA.
Exon/CD	chrx	7065949	7066249	uc011mhm.1	HDHD1	-	132	Homo sapiens haloacid dehalogenase-like hydrolase domain containing 1 (HDHD1), transcript variant 1, mRNA.
5'UTR	chr7	75988061	75988360	uc011kgj.1	YWHAG	-	132	Homo sapiens tyrosine 3-monooxygenase/tryptophan 5-monooxygenase activation protein, gamma polypeptide (YWHAG), mRNA.
5'UTR	chr11	62446261	62446561	uc001nuk.3	UBXN1	-	134	Homo sapiens UBX domain protein 1 (UBXN1), mRNA.
5'UTR	chr10	124134079	124134378	uc001lge.2	PLEKHA1	+	135	Homo sapiens pleckstrin homology domain containing, family A (phosphoinositide binding specific) member 1 (PLEKHA1), transcript variant 2, mRNA.
5'UTR	chr6	91006287	91006694	uc011eab.2	BACH2	-	137	Homo sapiens BTB and CNC homology 1, basic leucine zipper transcription factor 2 (BACH2), transcript variant 1, mRNA.
5'UTR	chr8	145980682	145980981	uc003zdv.4	ZNF251	-	139	Homo sapiens zinc finger protein 251 (ZNF251), mRNA.
5'UTR	chr12	8395250	8395554	uc010sgk.2	FAM86FP	-	140	Homo sapiens family with sequence similarity 86, member F, pseudogene (FAM86FP), non-coding RNA.
Exon/CD	chr2	232646435	232646734	uc010fxy.1	COPS7B	+	140	Homo sapiens COP9 constitutive photomorphogenic homolog subunit 7B (Arabidopsis) (COPS7B), mRNA.
Intron	chr2	44001158	44001481	uc002rtl.3	DYNC2LI1	+	142	Homo sapiens dynein, cytoplasmic 2, light intermediate chain 1 (DYNC2LI1), transcript variant 4, mRNA.
5'UTR	chr2	37899033	37899334	uc002rqi.1	CDC42EP3	-	143	Homo sapiens CDC42 effector protein (Rho GTPase binding) 3 (CDC42EP3), mRNA.
5'UTR	chr7	27191924	27192223	uc003syq.1	DQ655986	-	144	Homo sapiens clone Affy08242H09, mRNA sequence.
Intron	chr3	157827846	157828226	uc003fbt.3	RSRC1	+	145	Homo sapiens arginine/serine-rich coiled-coil 1 (RSRC1), mRNA.
5'UTR	chr17	17875488	17875787	uc002grz.4	TOM1L2	-	147	Homo sapiens target of myb1-like 2 (chicken) (TOM1L2), transcript variant 3, mRNA.
5'UTR	chr11	65325398	65325697	uc001oej.3	LTBP3	-	152	Homo sapiens latent transforming growth factor beta binding protein 3 (LTBP3), transcript variant 1, mRNA.
Intron	chr16	69166482	69166825	uc002ews.4	CIRH1A	+	155	Homo sapiens cirrhosis, autosomal recessive 1A (cirhin) (CIRH1A), mRNA.
Intron	chr11	134122951	134123254	uc001qhf.3	THYN1	-	158	Homo sapiens thymocyte nuclear protein 1 (THYN1), transcript variant 5, mRNA.
Intron	chr20	33872189	33872684	uc002xbx.1	EIF6	-	158	Homo sapiens eukaryotic translation initiation factor 6 (EIF6), transcript variant 1, mRNA.
Intron	chr8	146175914	146176318	uc003zet.3	ZNF16	-	158	Homo sapiens zinc finger protein 16 (ZNF16), transcript variant 2, mRNA.
Intron	chr3	127391789	127392089	uc003ejr.3	ABTB1	+	159	Homo sapiens ankyrin repeat and BTB (POZ) domain containing 1 (ABTB1), transcript variant 1, mRNA.
5'UTR	chr22	47158470	47158885	uc003bib.3	TBC1D22A	+	160	Homo sapiens TBC1 domain family, member 22A (TBC1D22A), mRNA.
Exon/CD	chr10	81107202	81107558	uc001kai.3	PPIF	+	161	Homo sapiens peptidylprolyl isomerase F (PPIF), nuclear gene encoding mitochondrial protein, mRNA.
Downstream	chr1	45241324	45242070	uc001cmj.1	SNORD55	+	161	Homo sapiens small nucleolar RNA, C/D box 55 (SNORD55), small nucleolar RNA.
Exon/CD	chr3	10206530	10206919	uc003bve.1	IRAK2	+	162	Homo sapiens interleukin-1 receptor-associated kinase 2 (IRAK2), mRNA.
Intron	chr10	101988981	101989381	uc001kqp.3	CHUK	-	163	Homo sapiens conserved helix-loop-helix ubiquitous kinase (CHUK), mRNA.
5'UTR	chr12	106533496	106533795	uc001tlj.1	NUAK1	-	166	Homo sapiens NUAK family, SNF1-like kinase, 1 (NUAK1), mRNA.
Intron	chr2	27193492	27193894	uc002rhw.3	MAPRE3	+	169	Homo sapiens microtubule-associated protein, RP/EB family, member 3 (MAPRE3), mRNA.
Exon/CD	chr2	96810851	96811170	uc002svk.4	DUSP2	-	169	Homo sapiens dual specificity phosphatase 2 (DUSP2), mRNA.
Intron	chr12	58176458	58176936	uc021qzq.1	TSFM	+	170	Homo sapiens Ts translation elongation factor, mitochondrial (TSFM), nuclear gene encoding mitochondrial protein, transcript variant 4, mRNA.
Intron	chr14	23067168	23067467	uc001wgm.3	ABHD4	+	171	Homo sapiens abhydrolase domain containing 4 (ABHD4), mRNA.
Exon/CD	chr11	6624512	6624903	uc001med.3	RRP8	-	173	Homo sapiens ribosomal RNA processing 8, methyltransferase, homolog (yeast) (RRP8), mRNA.
Exon/CD	chr18	71814777	71815077	uc002llf.2	FBXO15	-	173	Homo sapiens F-box protein 15 (FBXO15), transcript variant 2, mRNA.
5'UTR	chr1	95285511	95285810	uc001dqu.3	BC030750	-	174	Homo sapiens cDNA clone IMAGE:4795773.
Intron	chr11	63381617	63381916	uc009you.1	PLA2G16	-	175	Homo sapiens phospholipase A2, group XVI (PLA2G16), transcript variant 2, mRNA.
5'UTR	chr11	82997078	82997388	uc001paf.3	CCDC90B	-	181	Homo sapiens coiled-coil domain containing 90B (CCDC90B), mRNA.
Intron	chr19	52873202	52873501	uc021uyu.1	ZNF880	+	182	Homo sapiens zinc finger protein 880 (ZNF880), mRNA.
5'UTR	chr17	25621141	25621440	uc002gzd.1	WSB1	+	185	Homo sapiens WD repeat and SOCS box containing 1 (WSB1), transcript variant 1, mRNA.
Exon/CD	chr3	52489443	52489973	uc003ded.4	NISCH	+	185	Homo sapiens nischarin (NISCH), mRNA.
Intron	chr2	242089934	242090248	uc002wat.1	PPP1R7	+	190	Homo sapiens protein phosphatase 1, regulatory subunit 7 (PPP1R7), mRNA.
3'UTR	chr12	121838002	121838301	uc001uan.3	BC029038	+	191	Homo sapiens cDNA clone IMAGE:5188873, partial cds.
5'UTR	chr19	41256790	41257109	uc002ooz.3	SNRPA	+	191	Homo sapiens small nuclear ribonucleoprotein polypeptide A (SNRPA), mRNA.
Exon/CD	chr1	38455408	38455731	uc001cci.3	SF3A3	-	192	Homo sapiens splicing factor 3a, subunit 3, 60kDa (SF3A3), mRNA.
5'UTR	chr12	66218283	66218582	uc001ssx.3	HMGA2	+	193	Homo sapiens high mobility group AT-hook 2 (HMGA2), transcript variant 1, mRNA.
5'UTR	chr11	85375819	85376158	uc010rtc.1	CREBZF	-	194	Homo sapiens CREB/ATF bZIP transcription factor (CREBZF), transcript variant 1, mRNA.
Exon/CD	chr15	76196209	76196577	uc002bbk.3	FBXO22	+	194	Homo sapiens F-box protein 22 (FBXO22), transcript variant 1, mRNA.
Intron	chr14	93260696	93260995	uc001yaz.1	GOLGA5	+	196	Homo sapiens golgin A5 (GOLGA5), mRNA.
5'UTR	chr2	203241097	203241396	uc002uzf.4	BMPR2	+	197	Homo sapiens bone morphogenetic protein receptor, type II (serine/threonine kinase) (BMPR2), mRNA.
5'UTR	chr11	110583518	110583910	uc001pla.1	ARHGAP20	-	198	Homo sapiens Rho GTPase activating protein 20 (ARHGAP20), mRNA.
Intron	chr5	102898140	102898442	uc003koi.3	NUDT12	-	199	Homo sapiens nudix (nucleoside diphosphate linked moiety X)-type motif 12 (NUDT12), mRNA.
5'UTR	chr19	57078392	57078766	uc002qnk.1	BX647249	-	201	Homo sapiens cDNA FLJ33357 fis, clone BRACE2005189.
5'UTR	chr4	153701163	153701462	uc003imz.3	ARFIP1	+	201	Homo sapiens ADP-ribosylation factor interacting protein 1 (ARFIP1), transcript variant 1, mRNA.
Intron	chr5	139028357	139028656	uc010jfg.1	CXXC5	+	206	Homo sapiens CXXC finger protein 5 (CXXC5), mRNA.
Exon/CD	chr8	26240435	26241032	uc003xex.1	BNIP3L	+	211	Homo sapiens BCL2/adenovirus E1B 19kDa interacting protein 3-like (BNIP3L), mRNA.
Exon/CD	chr7	138916286	138916599	uc011kqr.2	UBN2	+	212	Homo sapiens ubinuclein 2 (UBN2), mRNA.
Intron	chr5	121297719	121298018	uc003kst.1	SRFBP1	+	213	Homo sapiens serum response factor binding protein 1 (SRFBP1), mRNA.
Intron	chr6	30180782	30181333	uc003nps.3	TRIM26	-	214	Homo sapiens tripartite motif containing 26 (TRIM26), transcript variant 1, mRNA.
Intron	chr2	37458838	37459137	uc002rqa.4	C2orf56	+	214	Homo sapiens chromosome 2 open reading frame 56 (C2orf56), nuclear gene encoding mitochondrial protein, transcript variant 1, mRNA.
Intron	chr1	205744247	205744546	uc001hdf.4	RAB7L1	-	214	Homo sapiens RAB7, member RAS oncogene family-like 1 (RAB7L1), transcript variant 1, mRNA.
5'UTR	chr1	249132485	249133003	uc001iex.3	ZNF672	+	215	Homo sapiens zinc finger protein 672 (ZNF672), mRNA.
Exon/CD	chr8	125463104	125463421	uc003yra.4	TRMT12	+	215	Homo sapiens tRNA methyltransferase 12 homolog (S. cerevisiae) (TRMT12), mRNA.
Intron	chr12	14956001	14956366	uc001rci.3	WBP11	-	218	Homo sapiens WW domain binding protein 11 (WBP11), mRNA.
Intron	chr11	46958309	46958628	uc001nds.3	C11orf49	+	218	Homo sapiens chromosome 11 open reading frame 49 (C11orf49), transcript variant 4, mRNA.
Intron	chr21	47603992	47604318	uc011afu.2	C21orf56	-	218	Homo sapiens chromosome 21 open reading frame 56 (C21orf56), transcript variant 1, mRNA.
Intron	chr19	2944578	2944922	uc002lws.4	ZNF77	-	219	Homo sapiens zinc finger protein 77 (ZNF77), mRNA.
Exon/CD	chr1	23810381	23810680	uc001bha.2	ASAP3	-	220	Homo sapiens ArfGAP with SH3 domain, ankyrin repeat and PH domain 3 (ASAP3), transcript variant 1, mRNA.
5'UTR	chr9	26892457	26892756	uc003zqb.3	C9orf82	-	220	Homo sapiens chromosome 9 open reading frame 82 (C9orf82), transcript variant 2, mRNA.
Exon/CD	chr5	176943552	176943936	uc003mho.3	DDX41	-	223	Homo sapiens DEAD (Asp-Glu-Ala-Asp) box polypeptide 41 (DDX41), mRNA.
Exon/CD	chr14	93673032	93673438	uc001ybl.1	C14orf142	-	224	Homo sapiens chromosome 14 open reading frame 142 (C14orf142), mRNA.
Intron	chr2	99224591	99224923	uc002syz.3	COA5	-	224	Homo sapiens cytochrome C oxidase assembly factor 5 (COA5), mRNA.
Intron	chr19	10426313	10426612	uc002mnx.1	FDX1L	-	229	Homo sapiens ferredoxin 1-like (FDX1L), nuclear gene encoding mitochondrial protein, mRNA.
Intron	chr22	22336809	22337108	uc002zvt.4	TOP3B	-	229	Homo sapiens topoisomerase (DNA) III beta (TOP3B), mRNA.
Intron	chr9	107509897	107510497	uc011lvu.1	NIPSNAP3A	+	229	Homo sapiens nipsnap homolog 3A (C. elegans) (NIPSNAP3A), mRNA.
3'UTR	chr4	100010086	100010389	uc003hum.2	LOC100507053	+	230	Homo sapiens uncharacterized LOC100507053 (LOC100507053), non-coding RNA.
Intron	chr1	201857877	201858176	uc021phk.1	SHISA4	+	230	Homo sapiens shisa homolog 4 (Xenopus laevis) (SHISA4), transcript variant 2, non-coding RNA.
Intron	chr6	90539700	90539999	uc003pnr.3	CASP8AP2	+	231	Homo sapiens caspase 8 associated protein 2 (CASP8AP2), transcript variant 2, mRNA.
Intron	chr17	5095454	5095768	uc002gbg.2	LOC100130950	+	233	Homo sapiens uncharacterized LOC100130950 (LOC100130950), non-coding RNA.
Intron	chr18	76829480	76829779	uc002lmx.3	ATP9B	+	233	Homo sapiens ATPase, class II, type 9B (ATP9B), mRNA.
Intron	chr1	179846557	179846856	uc001gnl.3	TOR1AIP2	-	235	Homo sapiens torsin A interacting protein 2 (TOR1AIP2), transcript variant 3, mRNA.
Exon/CD	chr20	23618135	23618541	uc002wtm.3	CST3	-	236	Homo sapiens cystatin C (CST3), mRNA.
Intron	chr3	185826516	185826815	uc003fpz.3	ETV5	-	236	Homo sapiens ets variant 5 (ETV5), mRNA.
Exon/CD	chr8	38853656	38853955	uc003xmk.3	TM2D2	-	236	Homo sapiens TM2 domain containing 2 (TM2D2), transcript variant 1, mRNA.
5'UTR	chr8	119963996	119964298	uc003yon.4	TNFRSF11B	-	236	Homo sapiens tumor necrosis factor receptor superfamily, member 11b (TNFRSF11B), mRNA.
Exon/CD	chr15	44486906	44487478	uc001ztl.3	FRMD5	-	237	Homo sapiens FERM domain containing 5 (FRMD5), transcript variant 2, mRNA.
5'UTR	chr13	37574753	37575082	uc001uwa.3	EXOSC8	+	240	Homo sapiens exosome component 8 (EXOSC8), mRNA.
5'UTR	chr3	184097951	184098250	uc003fov.3	CHRD	+	240	Homo sapiens chordin (CHRD), mRNA.
Intron	chr5	175788418	175788717	uc003mdw.3	KIAA1191	-	242	Homo sapiens KIAA1191 (KIAA1191), transcript variant 1, mRNA.
Exon/CD	chr15	44038683	44038982	uc001zsu.3	PDIA3	+	243	Homo sapiens protein disulfide isomerase family A, member 3 (PDIA3), mRNA.
Intron	chr16	4588376	4588769	uc002cww.3	C16orf5	-	244	Homo sapiens chromosome 16 open reading frame 5 (C16orf5), transcript variant 2, mRNA.
Intron	chr1	7831425	7831724	uc001aol.3	VAMP3	+	246	Homo sapiens vesicle-associated membrane protein 3 (cellubrevin) (VAMP3), mRNA.
5'UTR	chr1	87170350	87170649	uc001dlx.3	SH3GLB1	+	247	Homo sapiens SH3-domain GRB2-like endophilin B1 (SH3GLB1), transcript variant 3, mRNA.
Intron	chr11	57479275	57479576	uc001nla.1	MED19	-	248	Homo sapiens mediator complex subunit 19 (MED19), mRNA.
3'UTR	chr7	44622104	44622438	uc003tll.3	DQ574505	+	248	Homo sapiens transmembrane emp24 protein transport domain containing 4, mRNA (cDNA clone IMAGE:3456382).
Exon/CD	chr15	90118916	90119216	uc002boe.3	C15orf42	+	249	Homo sapiens chromosome 15 open reading frame 42 (C15orf42), mRNA.
5'UTR	chr6	36410230	36410604	uc003omd.2	PXT1	-	249	Homo sapiens peroxisomal, testis specific 1 (PXT1), mRNA.
Intron	chr1	89150489	89150788	uc021opn.1	AK123834	-	249	Homo sapiens cDNA FLJ41840 fis, clone NT2RI3002303.
Intron	chr3	28390734	28391085	uc003ceh.3	ZCWPW2	+	250	Homo sapiens zinc finger, CW type with PWWP domain 2 (ZCWPW2), mRNA.
Intron	chr1	8085973	8086314	uc001aoz.3	ERRFI1	-	250	Homo sapiens ERBB receptor feedback inhibitor 1 (ERRFI1), mRNA.
5'UTR	chr9	114659307	114659606	uc004bft.3	UGCG	+	251	Homo sapiens UDP-glucose ceramide glucosyltransferase (UGCG), mRNA.
Intron	chr10	79788837	79789250	uc001jzn.3	POLR3A	-	255	Homo sapiens polymerase (RNA) III (DNA directed) polypeptide A, 155kDa (POLR3A), mRNA.
Intron	chr9	102581685	102582147	uc004bad.1	AK057451	-	255	Homo sapiens cDNA FLJ32889 fis, clone TESTI2004560.
Exon/CD	chr19	57901324	57901623	uc002qon.3	ZNF548	+	256	Homo sapiens zinc finger protein 548 (ZNF548), transcript variant 1, mRNA.
Intron	chr1	156710515	156710817	uc001fpw.1	MRPL24	-	257	Homo sapiens mitochondrial ribosomal protein L24 (MRPL24), nuclear gene encoding mitochondrial protein, transcript variant 2, mRNA.
Intron	chr16	3551071	3551371	uc002cvk.1	CLUAP1	+	259	Homo sapiens clusterin associated protein 1 (CLUAP1), transcript variant 1, mRNA.
Intron	chr19	57874936	57875339	uc002qol.3	ZNF547	+	259	Homo sapiens zinc finger protein 547 (ZNF547), mRNA.
Intron	chr9	97488954	97489465	uc004auy.3	C9orf3	+	259	Homo sapiens chromosome 9 open reading frame 3 (C9orf3), transcript variant 2, mRNA.
5'UTR	chr19	58920109	58920535	uc002qsp.3	ZNF584	+	260	Homo sapiens zinc finger protein 584 (ZNF584), mRNA.
Intron	chr1	43833261	43833618	uc001cjb.3	ELOVL1	-	260	Homo sapiens ELOVL fatty acid elongase 1 (ELOVL1), transcript variant 1, mRNA.
5'UTR	chr7	102715424	102715753	uc003vaw.2	ARMC10	+	261	Homo sapiens armadillo repeat containing 10 (ARMC10), transcript variant A, mRNA.
Intron	chr11	76777923	76778583	uc001oxx.3	CAPN5	+	262	Homo sapiens calpain 5 (CAPN5), mRNA.
5'UTR	chr17	79268684	79268984	uc002jzz.1	SLC38A10	-	262	Homo sapiens solute carrier family 38, member 10 (SLC38A10), transcript variant 1, mRNA.
Exon/CD	chr11	47447612	47447911	uc001nfh.2	PSMC3	-	263	Homo sapiens proteasome (prosome, macropain) 26S subunit, ATPase, 3 (PSMC3), mRNA.
5'UTR	chr19	50528301	50528778	uc002prh.1	VRK3	-	266	Homo sapiens vaccinia related kinase 3 (VRK3), transcript variant 1, mRNA.
Intron	chr2	160142820	160143119	uc002ual.4	WDSUB1	-	267	Homo sapiens WD repeat, sterile alpha motif and U-box domain containing 1 (WDSUB1), transcript variant 2, mRNA.
Intron	chr14	20937642	20937968	uc001vxo.4	PNP	+	268	Homo sapiens purine nucleoside phosphorylase (PNP), mRNA.
Intron	chr15	89877495	89878020	uc002bns.4	POLG	-	269	Homo sapiens polymerase (DNA directed), gamma (POLG), transcript variant 1, mRNA.
Intron	chr14	73360301	73360780	uc001xnc.2	DPF3	-	269	Homo sapiens D4, zinc and double PHD fingers, family 3 (DPF3), mRNA.
Intron	chr5	149109934	149110233	uc003lrc.3	PPARGC1B	+	269	Homo sapiens peroxisome proliferator-activated receptor gamma, coactivator 1 beta (PPARGC1B), transcript variant 1, mRNA.
5'UTR	chr17	72983847	72984146	uc002jml.4	CDR2L	+	270	Homo sapiens cerebellar degeneration-related protein 2-like (CDR2L), mRNA.
Intron	chr17	62503224	62503636	uc002jem.3	CEP95	+	273	Homo sapiens centrosomal protein 95kDa (CEP95), mRNA.
Intron	chr1	11072802	11073101	uc001art.3	TARDBP	+	273	Homo sapiens TAR DNA binding protein (TARDBP), mRNA.
Exon/CD	chr7	77325868	77326167	uc010ldt.1	RSBN1L	+	275	Homo sapiens round spermatid basic protein 1-like (RSBN1L), mRNA.
Exon/CD	chr20	3451757	3452124	uc002wim.2	ATRN	+	276	Homo sapiens attractin (ATRN), transcript variant 1, mRNA.
Exon/CD	chr3	172428481	172428984	uc003fig.3	NCEH1	-	276	Homo sapiens neutral cholesterol ester hydrolase 1 (NCEH1), transcript variant 2, mRNA.
Intron	chr1	97187301	97187600	uc001drq.3	PTBP2	+	276	Homo sapiens polypyrimidine tract binding protein 2 (PTBP2), mRNA.
Intron	chr10	75489682	75490308	uc001juu.4	AGAP5	-	277	Homo sapiens ArfGAP with GTPase domain, ankyrin repeat and PH domain 5 (AGAP5), mRNA.
Intron	chr17	37009626	37009926	uc002hqx.1	RPL23	-	277	Homo sapiens ribosomal protein L23 (RPL23), mRNA.
Intron	chr6	28193120	28193490	uc010jqz.2	ZNF193	+	277	Homo sapiens zinc finger protein 193 (ZNF193), transcript variant 1, mRNA.
Intron	chr3	120315255	120315554	uc003edu.3	NDUFB4	+	277	Homo sapiens NADH dehydrogenase (ubiquinone) 1 beta subcomplex, 4, 15kDa (NDUFB4), nuclear gene encoding mitochondrial protein, transcript variant 1, mRNA.
Intron	chr12	133263518	133263817	uc001uks.1	POLE	-	278	Homo sapiens polymerase (DNA directed), epsilon (POLE), mRNA.
Intron	chr2	210288869	210289227	uc002vdd.1	MAP2	+	278	Homo sapiens microtubule-associated protein 2 (MAP2), transcript variant 5, mRNA.
5'UTR	chr10	103347512	103347982	uc001ktj.2	POLL	-	280	Homo sapiens polymerase (DNA directed), lambda (POLL), transcript variant 2, mRNA.
Intron	chr8	121137483	121137782	uc003yox.3	COL14A1	+	281	Homo sapiens collagen, type XIV, alpha 1 (COL14A1), mRNA.
Exon/CD	chr16	20752766	20753066	uc002dhp.3	THUMPD1	-	283	Homo sapiens THUMP domain containing 1 (THUMPD1), mRNA.
Intron	chr14	39572005	39572304	uc001wup.1	SEC23A	-	283	Homo sapiens Sec23 homolog A (S. cerevisiae) (SEC23A), mRNA.
Intron	chrx	48334675	48334987	uc004djn.1	FTSJ1	+	283	Homo sapiens FtsJ homolog 1 (E. coli) (FTSJ1), transcript variant 3, mRNA.
Intron	chr14	77924412	77924903	uc001xtw.3	AHSA1	+	285	Homo sapiens AHA1, activator of heat shock 90kDa protein ATPase homolog 1 (yeast) (AHSA1), mRNA.
5'UTR	chr5	168006129	168006529	uc003lzz.2	PANK3	-	285	Homo sapiens pantothenate kinase 3 (PANK3), mRNA.
Intron	chr11	13484335	13484767	uc001mkz.3	BTBD10	-	287	Homo sapiens BTB (POZ) domain containing 10 (BTBD10), mRNA.
5'UTR	chr7	6388145	6388462	uc003spu.3	C7orf70	-	287	Homo sapiens chromosome 7 open reading frame 70 (C7orf70), mRNA.
Intron	chr7	102104680	102105383	uc003uzl.3	ALKBH4	-	290	Homo sapiens alkB, alkylation repair homolog 4 (E. coli) (ALKBH4), mRNA.
5'UTR	chr6	119215381	119215680	uc011ebn.2	ASF1A	+	290	Homo sapiens ASF1 anti-silencing function 1 homolog A (S. cerevisiae) (ASF1A), mRNA.
Intron	chr5	154317337	154317636	uc011ddk.1	GEMIN5	-	290	Homo sapiens gem (nuclear organelle) associated protein 5 (GEMIN5), transcript variant 2, mRNA.
Intron	chr3	9004700	9005039	uc003brd.3	RAD18	-	290	Homo sapiens RAD18 homolog (S. cerevisiae) (RAD18), mRNA.
Intron	chr9	127702940	127703252	uc004bpc.3	GOLGA1	-	290	Homo sapiens golgin A1 (GOLGA1), mRNA.
5'UTR	chr13	103450964	103451263	uc001vpq.4	KDELC1	-	291	Homo sapiens KDEL (Lys-Asp-Glu-Leu) containing 1 (KDELC1), mRNA.
Intron	chr6	46097844	46098143	uc003oxy.3	ENPP4	+	293	Homo sapiens ectonucleotide pyrophosphatase/phosphodiesterase 4 (putative) (ENPP4), mRNA.
Intron	chr2	150443887	150444186	uc002txc.3	MMADHC	-	294	Homo sapiens methylmalonic aciduria (cobalamin deficiency) cblD type, with homocystinuria (MMADHC), nuclear gene encoding mitochondrial protein, mRNA.
Exon/CD	chr19	36486233	36486536	uc002ocp.3	SDHAF1	+	295	Homo sapiens succinate dehydrogenase complex assembly factor 1 (SDHAF1), nuclear gene encoding mitochondrial protein, mRNA.
Exon/CD	chr7	127292316	127292676	uc003vmi.3	SND1	+	295	Homo sapiens staphylococcal nuclease and tudor domain containing 1 (SND1), mRNA.
Intron	chr17	73285084	73285383	uc002jnv.4	SLC25A19	-	297	Homo sapiens solute carrier family 25 (mitochondrial thiamine pyrophosphate carrier), member 19 (SLC25A19), nuclear gene encoding mitochondrial protein, transcript variant 1, mRNA.
Intron	chr19	57752200	57752499	uc010ygt.2	ZNF805	+	297	Homo sapiens zinc finger protein 805 (ZNF805), transcript variant 1, mRNA.
5'UTR	chr4	83350932	83351231	uc003hmq.3	HNRPDL	-	297	Homo sapiens heterogeneous nuclear ribonucleoprotein D-like (HNRPDL), transcript variant 2, mRNA.
Intron	chr22	39928413	39928712	uc003ayb.3	RPS19BP1	-	298	Homo sapiens ribosomal protein S19 binding protein 1 (RPS19BP1), mRNA.
5'UTR	chr6	30524545	30525022	uc003nqi.2	PRR3	+	298	Homo sapiens proline rich 3 (PRR3), transcript variant 1, mRNA.
Intron	chr1	24126717	24127276	uc001bhx.1	GALE	-	298	Homo sapiens UDP-galactose-4-epimerase (GALE), transcript variant 2, mRNA.
Intron	chr3	129158370	129158737	uc003emh.1	MBD4	-	299	Homo sapiens methyl-CpG binding domain protein 4 (MBD4), mRNA.
Intron	chr21	45209476	45209962	uc002zds.2	RRP1	+	302	Homo sapiens ribosomal RNA processing 1 homolog (S. cerevisiae) (RRP1), mRNA.
Intron	chr1	76252040	76252339	uc001dgy.1	RABGGTB	+	304	Homo sapiens Rab geranylgeranyltransferase, beta subunit (RABGGTB), mRNA.
Intron	chr16	18801125	18801576	uc002dfh.1	RPS15A	-	306	Homo sapiens ribosomal protein S15a (RPS15A), transcript variant 2, mRNA.
5'UTR	chr1	67519595	67519954	uc001ddk.2	SLC35D1	-	306	Homo sapiens solute carrier family 35 (UDP-glucuronic acid/UDP-N-acetylgalactosamine dual transporter), member D1 (SLC35D1), mRNA.
Exon/CD	chr4	56262193	56262599	uc003hax.2	TMEM165	+	307	Homo sapiens transmembrane protein 165 (TMEM165), mRNA.
Intron	chr2	61293441	61293906	uc002say.3	KIAA1841	+	311	Homo sapiens KIAA1841 (KIAA1841), transcript variant 2, mRNA.
Exon/CD	chr9	128509772	128510082	uc004bqb.3	PBX3	+	311	Homo sapiens pre-B-cell leukemia homeobox 3 (PBX3), transcript variant 1, mRNA.
Intron	chr5	154237891	154238349	uc003lvu.3	CNOT8	+	312	Homo sapiens CCR4-NOT transcription complex, subunit 8 (CNOT8), mRNA.
Intron	chr11	57102795	57103281	uc001njt.3	SSRP1	-	313	Homo sapiens structure specific recognition protein 1 (SSRP1), mRNA.
Intron	chr15	96870082	96870444	uc010bol.1	AK307134	-	314	Homo sapiens cDNA FLJ10010 fis, clone HEMBA1000302.
Intron	chr19	18043939	18044336	uc010xpz.2	CCDC124	+	314	Homo sapiens coiled-coil domain containing 124 (CCDC124), transcript variant 2, mRNA.
Intron	chr12	13152729	13153128	uc001rbd.3	HEBP1	-	315	Homo sapiens heme binding protein 1 (HEBP1), mRNA.
Exon/CD	chr11	63933121	63933420	uc001nyh.3	MACROD1	-	315	Homo sapiens MACRO domain containing 1 (MACROD1), mRNA.
Intron	chr17	57785028	57785327	uc002ixu.4	VMP1	+	315	Homo sapiens vacuole membrane protein 1 (VMP1), mRNA.
Exon/CD	chr13	113951601	113951967	uc001vtm.1	LAMP1	+	316	Homo sapiens lysosomal-associated membrane protein 1 (LAMP1), mRNA.
Intron	chr17	74554012	74554311	uc002jsa.2	LOC100507246	+	316	Homo sapiens uncharacterized LOC100507246 (LOC100507246), transcript variant 2, non-coding RNA.
Intron	chr10	70286718	70287202	uc001joi.3	SLC25A16	-	320	Homo sapiens solute carrier family 25 (mitochondrial carrier; Graves disease autoantigen), member 16 (SLC25A16), nuclear gene encoding mitochondrial protein, mRNA.
Intron	chr14	68161870	68162505	uc001xjv.4	RDH11	-	323	Homo sapiens retinol dehydrogenase 11 (all-trans/9-cis/11-cis) (RDH11), transcript variant 1, mRNA.
Intron	chr20	3827524	3828017	uc002wjx.4	MAVS	+	325	Homo sapiens mitochondrial antiviral signaling protein (MAVS), nuclear gene encoding mitochondrial protein, transcript variant 3, mRNA.
Intron	chr8	66545898	66546354	uc003xvl.3	ARMC1	-	326	Homo sapiens armadillo repeat containing 1 (ARMC1), mRNA.
Intron	chr16	15528470	15528835	uc002ddo.3	C16orf45	+	328	Homo sapiens chromosome 16 open reading frame 45 (C16orf45), transcript variant 1, mRNA.
Intron	chr12	112546152	112546460	uc001ttm.3	NAA25	-	329	Homo sapiens N(alpha)-acetyltransferase 25, NatB auxiliary subunit (NAA25), mRNA.
Intron	chr16	56484721	56485143	uc002eja.3	NUDT21	-	329	Homo sapiens nudix (nucleoside diphosphate linked moiety X)-type motif 21 (NUDT21), mRNA.
Intron	chr19	55897350	55897906	uc010yga.2	RPL28	+	329	Homo sapiens ribosomal protein L28 (RPL28), transcript variant 3, mRNA.
Intron	chr6	126661353	126661811	uc003qao.3	CENPW	+	330	Homo sapiens centromere protein W (CENPW), mRNA.
Intron	chr1	198126235	198126640	uc001gun.4	NEK7	+	330	Homo sapiens NIMA (never in mitosis gene a)-related kinase 7 (NEK7), mRNA.
Intron	chr3	49840803	49841234	uc003cxq.1	FAM212A	+	332	Homo sapiens family with sequence similarity 212, member A (FAM212A), mRNA.
5'UTR	chr17	40688134	40688433	uc002hzv.3	NAGLU	+	333	Homo sapiens N-acetylglucosaminidase, alpha (NAGLU), mRNA.
Intron	chr16	11890592	11890970	uc002dbl.3	ZC3H7A	-	333	Homo sapiens zinc finger CCCH-type containing 7A (ZC3H7A), mRNA.
Intron	chr11	76494380	76494856	uc001oxt.3	TSKU	+	334	Homo sapiens tsukushi small leucine rich proteoglycan homolog (Xenopus laevis) (TSKU), mRNA.
Intron	chr19	2782774	2783267	uc002lwi.1	SGTA	-	334	Homo sapiens small glutamine-rich tetratricopeptide repeat (TPR)-containing, alpha (SGTA), mRNA.
Exon/CD	chr4	89300076	89300375	uc011cdi.2	HERC6	+	335	Homo sapiens hect domain and RLD 6 (HERC6), transcript variant 1, mRNA.
Exon/CD	chr16	19532964	19533264	uc002dgh.3	GDE1	-	336	Homo sapiens glycerophosphodiester phosphodiesterase 1 (GDE1), mRNA.
Intron	chr2	74405510	74405809	uc002skh.4	MOB1A	-	336	Homo sapiens MOB kinase activator 1A (MOB1A), mRNA.
Intron	chr9	136215257	136215556	uc004cde.1	RPL7A	+	338	Homo sapiens ribosomal protein L7a (RPL7A), mRNA.
Intron	chr10	82214230	82214529	uc001kcj.4	TSPAN14	+	342	Homo sapiens tetraspanin 14 (TSPAN14), transcript variant 1, mRNA.
5'UTR	chr12	58026294	58026988	uc001spg.1	B4GALNT1	-	344	Homo sapiens beta-1,4-N-acetyl-galactosaminyl transferase 1 (B4GALNT1), mRNA.
Intron	chr19	18433434	18433881	uc002niq.3	LSM4	-	344	Homo sapiens LSM4 homolog, U6 small nuclear RNA associated (S. cerevisiae) (LSM4), transcript variant 1, mRNA.
Intron	chr13	115000506	115000906	uc001vuk.1	CDC16	+	345	Homo sapiens cell division cycle 16 homolog (S. cerevisiae) (CDC16), transcript variant 1, mRNA.
Intron	chr12	105629507	105629812	uc010swu.1	APPL2	-	349	Homo sapiens adaptor protein, phosphotyrosine interaction, PH domain and leucine zipper containing 2 (APPL2), transcript variant 2, mRNA.
Intron	chr19	52407765	52408148	uc002pxy.3	ZNF649	-	349	Homo sapiens zinc finger protein 649 (ZNF649), mRNA.
Intron	chr2	169313034	169313333	uc002ueb.1	CERS6	+	349	Homo sapiens ceramide synthase 6 (CERS6), transcript variant 2, mRNA.
Exon/CD	chr17	58602998	58603463	uc002iys.1	APPBP2	-	350	Homo sapiens amyloid beta precursor protein (cytoplasmic tail) binding protein 2 (APPBP2), mRNA.
Exon/CD	chr14	36003410	36003785	uc001wth.1	INSM2	+	350	Homo sapiens insulinoma-associated 2 (INSM2), mRNA.
Intron	chr1	29449839	29450302	uc001brn.2	TMEM200B	-	351	Homo sapiens transmembrane protein 200B (TMEM200B), transcript variant 2, mRNA.
Intron	chr4	4249303	4249909	uc003ghr.1	TMEM128	-	353	Homo sapiens transmembrane protein 128 (TMEM128), mRNA.
Intron	chr11	20385436	20385735	uc009yia.1	HTATIP2	+	355	Homo sapiens HIV-1 Tat interactive protein 2, 30kDa (HTATIP2), transcript variant 2, mRNA.
Intron	chr20	50384283	50384824	uc002xwg.1	ATP9A	-	355	Homo sapiens ATPase, class II, type 9A (ATP9A), mRNA.
5'UTR	chr7	128694722	128695021	uc003vom.2	TNPO3	-	356	Homo sapiens transportin 3 (TNPO3), transcript variant 3, non-coding RNA.
Exon/CD	chr14	21945543	21945842	uc001waz.3	TOX4	+	358	Homo sapiens TOX high mobility group box family member 4 (TOX4), mRNA.
Intron	chr3	46036780	46037119	uc003cpb.4	FYCO1	-	358	Homo sapiens FYVE and coiled-coil domain containing 1 (FYCO1), mRNA.
Intron	chr1	25756163	25756487	uc001bkj.3	RHCE	-	358	Homo sapiens Rh blood group, CcEe antigens (RHCE), transcript variant 1, mRNA.
Intron	chr12	22199362	22199672	uc001rfm.3	CMAS	+	359	Homo sapiens cytidine monophosphate N-acetylneuraminic acid synthetase (CMAS), mRNA.
Intron	chr11	10879972	10880272	uc001mjl.2	LOC729013	+	359	Homo sapiens uncharacterized LOC729013 (LOC729013), non-coding RNA.
5'UTR	chr9	37592071	37592483	uc004aae.4	TOMM5	-	359	Homo sapiens translocase of outer mitochondrial membrane 5 homolog (yeast) (TOMM5), nuclear gene encoding mitochondrial protein, transcript variant 3, mRNA.
Exon/CD	chr12	56522005	56522685	uc001sjr.3	ESYT1	+	360	Homo sapiens extended synaptotagmin-like protein 1 (ESYT1), transcript variant 1, mRNA.
5'UTR	chr4	2965553	2965852	uc003ggn.1	GRK4	+	360	Homo sapiens G protein-coupled receptor kinase 4 (GRK4), transcript variant 1, mRNA.
Intron	chr4	109541931	109542232	uc003hyz.3	RPL34	+	360	Homo sapiens ribosomal protein L34 (RPL34), transcript variant 1, mRNA.
Intron	chr2	207139634	207140131	uc002vbp.2	ZDBF2	+	360	Homo sapiens zinc finger, DBF-type containing 2 (ZDBF2), mRNA.
5'UTR	chr12	72666779	72667078	uc010stv.2	LOC283392	-	361	Homo sapiens uncharacterized LOC283392 (LOC283392), transcript variant 2, non-coding RNA.
Intron	chr17	61851778	61852077	uc002jbu.3	DDX42	+	361	Homo sapiens DEAD (Asp-Glu-Ala-Asp) box polypeptide 42 (DDX42), transcript variant 1, mRNA.
Intron	chr8	95732167	95732759	uc003ygx.2	DPY19L4	+	361	Homo sapiens dpy-19-like 4 (C. elegans) (DPY19L4), mRNA.
Intron	chr12	113659472	113659771	uc001tux.3	TPCN1	+	362	Homo sapiens two pore segment channel 1 (TPCN1), transcript variant 1, mRNA.
5'UTR	chr4	130014229	130014568	uc003igp.2	SCLT1	-	366	Homo sapiens sodium channel and clathrin linker 1 (SCLT1), mRNA.
Intron	chr6	97345183	97345613	uc003pow.3	NDUFAF4	-	369	Homo sapiens NADH dehydrogenase (ubiquinone) 1 alpha subcomplex, assembly factor 4 (NDUFAF4), nuclear gene encoding mitochondrial protein, mRNA.
Intron	chr21	45527428	45527727	uc002zeb.3	PWP2	+	370	Homo sapiens PWP2 periodic tryptophan protein homolog (yeast) (PWP2), mRNA.
Intron	chr11	113643902	113644327	uc001poe.3	ZW10	-	371	Homo sapiens ZW10, kinetochore associated, homolog (Drosophila) (ZW10), mRNA.
Intron	chr1	10535164	10535583	uc001arn.3	PEX14	+	371	Homo sapiens peroxisomal biogenesis factor 14 (PEX14), mRNA.
Intron	chr17	47784992	47785321	uc002ipj.1	SLC35B1	-	372	Homo sapiens solute carrier family 35, member B1 (SLC35B1), mRNA.
Exon/CD	chr2	27356946	27357395	uc002rix.1	PREB	-	372	Homo sapiens prolactin regulatory element binding (PREB), mRNA.
Intron	chr5	61708763	61709128	uc003jtc.3	IPO11	+	373	Homo sapiens importin 11 (IPO11), transcript variant 2, mRNA.
Exon/CD	chr1	160068086	160068405	uc009wtf.3	IGSF8	-	373	Homo sapiens immunoglobulin superfamily, member 8 (IGSF8), transcript variant 2, mRNA.
Intron	chr12	7079216	7079867	uc021quf.1	PHB2	-	375	Homo sapiens prohibitin 2 (PHB2), transcript variant 2, mRNA.
Exon/CD	chr9	35658512	35658811	uc011loy.2	CCDC107	+	375	Homo sapiens coiled-coil domain containing 107 (CCDC107), transcript variant B, mRNA.
Intron	chr9	136325312	136325611	uc011mdh.1	C9orf7	+	375	Homo sapiens chromosome 9 open reading frame 7 (C9orf7), transcript variant 3, mRNA.
Intron	chr11	12030390	12030690	uc001mjw.3	DKK3	-	377	Homo sapiens dickkopf 3 homolog (Xenopus laevis) (DKK3), transcript variant 2, mRNA.
Intron	chr11	74022510	74023059	uc001ova.3	BC048427	+	378	Homo sapiens cDNA clone IMAGE:5270804.
Exon/CD	chr6	126277936	126278545	uc003qal.4	HINT3	+	380	Homo sapiens histidine triad nucleotide binding protein 3 (HINT3), mRNA.
Intron	chr12	51158020	51158319	uc001rww.4	ATF1	+	381	Homo sapiens activating transcription factor 1 (ATF1), mRNA.
Intron	chr16	4400843	4401142	uc002cwd.3	PAM16	-	381	Homo sapiens presequence translocase-associated motor 16 homolog (S. cerevisiae) (PAM16), nuclear gene encoding mitochondrial protein, mRNA.
Intron	chr11	64901472	64901771	uc001odb.3	SYVN1	-	382	Homo sapiens synovial apoptosis inhibitor 1, synoviolin (SYVN1), transcript variant 2, mRNA.
Intron	chr10	133794903	133795202	uc001lkv.1	BNIP3	-	383	Homo sapiens BCL2/adenovirus E1B 19kDa interacting protein 3 (BNIP3), nuclear gene encoding mitochondrial protein, mRNA.
Intron	chr2	62115231	62115582	uc002sbo.3	CCT4	-	385	Homo sapiens chaperonin containing TCP1, subunit 4 (delta) (CCT4), mRNA.
Intron	chr1	220262639	220262968	uc001hma.3	BPNT1	-	388	Homo sapiens 3'(2'), 5'-bisphosphate nucleotidase 1 (BPNT1), mRNA.
5'UTR	chr2	179345438	179345737	uc002umn.3	PLEKHA3	+	389	Homo sapiens pleckstrin homology domain containing, family A (phosphoinositide binding specific) member 3 (PLEKHA3), mRNA.
Intron	chr14	92572236	92572914	uc021ryo.1	ATXN3	-	390	Homo sapiens ataxin 3 (ATXN3), transcript variant q, non-coding RNA.
Intron	chr6	57086551	57086871	uc010kac.3	RAB23	-	390	Homo sapiens RAB23, member RAS oncogene family (RAB23), transcript variant 2, mRNA.
Intron	chr17	65714282	65714625	uc002jgd.1	NOL11	+	393	Homo sapiens nucleolar protein 11 (NOL11), mRNA.
Intron	chr5	32312546	32312897	uc003jhq.3	MTMR12	-	393	Homo sapiens myotubularin related protein 12 (MTMR12), mRNA.
Intron	chr20	56884981	56885353	uc002xyz.3	RAB22A	+	397	Homo sapiens RAB22A, member RAS oncogene family (RAB22A), mRNA.
Intron	chr1	154245276	154245595	uc001fet.3	HAX1	+	397	Homo sapiens HCLS1 associated protein X-1 (HAX1), transcript variant 2, mRNA.
Intron	chr2	74056286	74056595	uc002sjs.3	STAMBP	+	398	Homo sapiens STAM binding protein (STAMBP), transcript variant 2, mRNA.
Exon/CD	chr5	180687571	180687870	uc003mnp.3	TRIM52	-	399	Homo sapiens tripartite motif containing 52 (TRIM52), mRNA.
Intron	chr2	220093812	220094111	uc002vke.1	ATG9A	-	400	Homo sapiens ATG9 autophagy related 9 homolog A (S. cerevisiae) (ATG9A), transcript variant 1, mRNA.
Intron	chr22	21213543	21213842	uc011ahw.2	SNAP29	+	401	Homo sapiens synaptosomal-associated protein, 29kDa (SNAP29), mRNA.
Intron	chr5	115177870	115178169	uc003krl.3	AP3S1	+	401	Homo sapiens adaptor-related protein complex 3, sigma 1 subunit (AP3S1), mRNA.
Exon/CD	chr15	85259058	85259487	uc002blb.1	SEC11A	-	402	Homo sapiens SEC11 homolog A (S. cerevisiae) (SEC11A), mRNA.
Intron	chr19	47353644	47353959	uc002pft.1	AP2S1	-	402	Homo sapiens adaptor-related protein complex 2, sigma 1 subunit (AP2S1), transcript variant AP17, mRNA.
Exon/CD	chr10	104678226	104678729	uc001kwm.3	CNNM2	+	403	Homo sapiens cyclin M2 (CNNM2), transcript variant 1, mRNA.
5'UTR	chr4	85504241	85504678	uc011ccv.2	CDS1	+	403	Homo sapiens CDP-diacylglycerol synthase (phosphatidate cytidylyltransferase) 1 (CDS1), mRNA.
Intron	chr10	71929489	71930271	uc010qjh.2	SAR1A	-	405	Homo sapiens SAR1 homolog A (S. cerevisiae) (SAR1A), transcript variant 1, mRNA.
Intron	chr19	20843761	20844234	uc002npb.1	ZNF626	-	405	Homo sapiens zinc finger protein 626 (ZNF626), transcript variant 1, mRNA.
Intron	chr16	2206056	2206355	uc002cow.3	TRAF7	+	407	Homo sapiens TNF receptor-associated factor 7 (TRAF7), mRNA.
Intron	chr22	19928802	19929101	uc021wlj.1	TXNRD2	-	408	Homo sapiens thioredoxin reductase 2 (TXNRD2), nuclear gene encoding mitochondrial protein, mRNA.
5'UTR	chr6	47445731	47446139	uc003oyw.3	CD2AP	+	411	Homo sapiens CD2-associated protein (CD2AP), mRNA.
Exon/CD	chr6	143832449	143832767	uc003qjm.3	FUCA2	-	412	Homo sapiens fucosidase, alpha-L- 2, plasma (FUCA2), mRNA.
Intron	chr17	18217653	18218158	uc002gsx.1	TOP3A	-	416	Homo sapiens topoisomerase (DNA) III alpha (TOP3A), mRNA.
Intron	chr20	11871739	11872046	uc002wny.3	BTBD3	+	416	Homo sapiens BTB (POZ) domain containing 3 (BTBD3), transcript variant 2, mRNA.
Intron	chr2	224822283	224822789	uc002vnr.4	MRPL44	+	416	Homo sapiens mitochondrial ribosomal protein L44 (MRPL44), nuclear gene encoding mitochondrial protein, mRNA.
5'UTR	chr17	72208894	72209193	uc002jkb.3	MGC16275	-	417	Homo sapiens uncharacterized protein MGC16275 (MGC16275), non-coding RNA.
Intron	chr20	18548341	18548640	uc002wrd.4	LINC00493	+	418	Homo sapiens long intergenic non-protein coding RNA 493 (LINC00493), non-coding RNA.
Exon/CD	chr5	133561334	133561730	uc003kze.3	PPP2CA	-	418	Homo sapiens protein phosphatase 2, catalytic subunit, alpha isozyme (PPP2CA), mRNA.
Intron	chr9	14692803	14693319	uc003zlg.2	ZDHHC21	-	419	Homo sapiens zinc finger, DHHC-type containing 21 (ZDHHC21), mRNA.
Exon/CD	chr12	121647738	121648429	uc001tzr.3	P2RX4	+	420	Homo sapiens purinergic receptor P2X, ligand-gated ion channel, 4 (P2RX4), mRNA.
Intron	chr1	1051140	1051488	uc001acu.2	C1orf159	-	422	Homo sapiens chromosome 1 open reading frame 159 (C1orf159), mRNA.
Intron	chr17	57643159	57643458	uc002ixn.2	DHX40	+	423	Homo sapiens DEAH (Asp-Glu-Ala-His) box polypeptide 40 (DHX40), transcript variant 1, mRNA.
Intron	chr16	71322850	71323330	uc002ezz.4	FTSJD1	-	423	Homo sapiens FtsJ methyltransferase domain containing 1 (FTSJD1), transcript variant 1, mRNA.
Intron	chr19	52489448	52489861	uc002pyd.3	ZNF350	-	425	Homo sapiens zinc finger protein 350 (ZNF350), mRNA.
Intron	chr18	47013069	47013368	uc002ldk.2	C18orf32	-	426	Homo sapiens chromosome 18 open reading frame 32 (C18orf32), transcript variant 2, mRNA.
5'UTR	chr11	62494128	62494732	uc001nuu.2	HNRNPUL2	-	427	Homo sapiens heterogeneous nuclear ribonucleoprotein U-like 2 (HNRNPUL2), mRNA.
Intron	chr5	177027327	177027765	uc003mhy.3	B4GALT7	+	428	Homo sapiens xylosylprotein beta 1,4-galactosyltransferase, polypeptide 7 (galactosyltransferase I) (B4GALT7), mRNA.
Intron	chr2	27440484	27440887	uc002rji.3	CAD	+	428	Homo sapiens carbamoyl-phosphate synthetase 2, aspartate transcarbamylase, and dihydroorotase (CAD), mRNA.
Downstream	chr1	109643094	109643393	uc001dwo.1	SCARNA2	+	429	Homo sapiens small Cajal body-specific RNA 2 (SCARNA2), guide RNA.
Intron	chr17	57784276	57784576	uc002ixt.3	PTRH2	-	430	Homo sapiens peptidyl-tRNA hydrolase 2 (PTRH2), nuclear gene encoding mitochondrial protein, mRNA.
Intron	chr6	119670318	119670673	uc003pym.1	MAN1A1	-	431	Homo sapiens mannosidase, alpha, class 1A, member 1 (MAN1A1), mRNA.
Intron	chr13	95247814	95248344	uc001vlw.3	TGDS	-	432	Homo sapiens TDP-glucose 4,6-dehydratase (TGDS), mRNA.
Intron	chr17	56084041	56084510	uc002ivi.3	SRSF1	-	432	Homo sapiens serine/arginine-rich splicing factor 1 (SRSF1), transcript variant 1, mRNA.
Intron	chr17	37557309	37557643	uc002hrt.3	FBXL20	-	433	Homo sapiens F-box and leucine-rich repeat protein 20 (FBXL20), transcript variant 1, mRNA.
Intron	chr1	38412147	38412446	uc001ccg.1	INPP5B	-	433	Homo sapiens inositol polyphosphate-5-phosphatase, 75kDa (INPP5B), nuclear gene encoding mitochondrial protein, mRNA.
Intron	chr22	24951305	24951633	uc003aal.2	C22orf13	-	434	Homo sapiens chromosome 22 open reading frame 13 (C22orf13), mRNA.
5'UTR	chr10	21785581	21785974	uc001iqn.4	C10orf114	-	436	Homo sapiens chromosome 10 open reading frame 114 (C10orf114), mRNA.
Intron	chr22	38864364	38864672	uc003avv.3	KDELR3	+	436	Homo sapiens KDEL (Lys-Asp-Glu-Leu) endoplasmic reticulum protein retention receptor 3 (KDELR3), transcript variant 1, mRNA.
Intron	chr11	66406374	66406675	uc010rpj.2	RBM4	+	437	Homo sapiens RNA binding motif protein 4 (RBM4), transcript variant 3, mRNA.
Intron	chr15	90455609	90455962	uc002bos.4	C15orf38-AP3S2	-	437	Homo sapiens C15orf38-AP3S2 readthrough (C15orf38-AP3S2), mRNA.
Intron	chr15	79165314	79165906	uc002bel.3	MORF4L1	+	439	Homo sapiens mortality factor 4 like 1 (MORF4L1), transcript variant 2, mRNA.
Intron	chr19	19143792	19144091	uc002nkx.2	SUGP2	-	439	Homo sapiens SURP and G patch domain containing 2 (SUGP2), transcript variant 2, mRNA.
Intron	chr2	220462868	220463202	uc002vml.3	STK11IP	+	440	Homo sapiens serine/threonine kinase 11 interacting protein (STK11IP), mRNA.
5'UTR	chr7	69064195	69064495	uc003tvw.4	AUTS2	+	441	Homo sapiens autism susceptibility candidate 2 (AUTS2), transcript variant 1, mRNA.
5'UTR	chr7	17338539	17338897	uc011jxz.1	AHR	+	443	Homo sapiens aryl hydrocarbon receptor (AHR), mRNA.
Intron	chr13	110958861	110959244	uc001vqw.4	COL4A1	-	444	Homo sapiens collagen, type IV, alpha 1 (COL4A1), mRNA.
Intron	chr17	6916007	6916351	uc002gec.3	C17orf49	+	444	Homo sapiens chromosome 17 open reading frame 49 (C17orf49), transcript variant 2, mRNA.
Exon/CD	chr2	24149328	24149652	uc002rei.4	ATAD2B	-	446	Homo sapiens ATPase family, AAA domain containing 2B (ATAD2B), transcript variant 2, mRNA.
Intron	chr17	41561578	41561982	uc010wig.2	DHX8	+	447	Homo sapiens DEAH (Asp-Glu-Ala-His) box polypeptide 8 (DHX8), mRNA.
Intron	chr1	27816060	27816399	uc001bof.2	WASF2	-	449	Homo sapiens WAS protein family, member 2 (WASF2), transcript variant 1, mRNA.
Intron	chr16	3284651	3285364	uc002cui.2	ZNF200	-	450	Homo sapiens zinc finger protein 200 (ZNF200), transcript variant 3, mRNA.
Intron	chr19	11849161	11849460	uc002msm.2	ZNF823	-	450	Homo sapiens zinc finger protein 823 (ZNF823), mRNA.
Intron	chr19	59030575	59030900	uc002qtf.3	ZBTB45	-	451	Homo sapiens zinc finger and BTB domain containing 45 (ZBTB45), mRNA.
Intron	chrx	20159366	20159665	uc004czt.3	EIF1AX	-	451	Homo sapiens eukaryotic translation initiation factor 1A, X-linked (EIF1AX), mRNA.
Intron	chr6	52441240	52441581	uc003paq.3	TRAM2	-	452	Homo sapiens translocation associated membrane protein 2 (TRAM2), mRNA.
Intron	chr14	21538830	21539129	uc001vzp.3	ARHGEF40	+	453	Homo sapiens Rho guanine nucleotide exchange factor (GEF) 40 (ARHGEF40), mRNA.
Intron	chr3	14693530	14693883	uc003byw.3	C3orf19	+	454	Homo sapiens chromosome 3 open reading frame 19 (C3orf19), mRNA.
Exon/CD	chr2	161349675	161350053	uc002ubn.3	RBMS1	-	454	Homo sapiens RNA binding motif, single stranded interacting protein 1 (RBMS1), transcript variant 3, mRNA.
Intron	chr19	13106827	13107249	uc002mwd.3	NFIX	+	455	Homo sapiens nuclear factor I/X (CCAAT-binding transcription factor) (NFIX), mRNA.
Exon/CD	chr17	17942899	17943235	uc002gsg.1	C17orf39	+	457	Homo sapiens chromosome 17 open reading frame 39 (C17orf39), mRNA.
Intron	chr5	94891053	94891510	uc003kld.3	ARSK	+	457	Homo sapiens arylsulfatase family, member K (ARSK), mRNA.
Exon/CD	chr5	173043027	173043392	uc003mcq.2	BOD1	-	457	Homo sapiens biorientation of chromosomes in cell division 1 (BOD1), transcript variant 1, mRNA.
Exon/CD	chr19	4792036	4792335	uc002mbf.3	FEM1A	+	458	Homo sapiens fem-1 homolog a (C. elegans) (FEM1A), mRNA.
Exon/CD	chr5	86564363	86564691	uc003kiw.3	RASA1	+	458	Homo sapiens RAS p21 protein activator (GTPase activating protein) 1 (RASA1), transcript variant 1, mRNA.
Intron	chr19	58838691	58838995	uc002qsc.2	ZSCAN22	+	459	Homo sapiens zinc finger and SCAN domain containing 22 (ZSCAN22), mRNA.
Intron	chr2	170441043	170441574	uc002uez.3	PPIG	+	459	Homo sapiens peptidylprolyl isomerase G (cyclophilin G) (PPIG), mRNA.
Exon/CD	chr2	177053574	177053957	uc021vsr.1	HOXD1	+	459	Homo sapiens homeobox D1 (HOXD1), mRNA.
Intron	chr22	31795625	31796372	uc003aku.3	DRG1	+	460	Homo sapiens developmentally regulated GTP binding protein 1 (DRG1), mRNA.
Downstream	chr1	148556410	148556735	uc010pay.2	DQ577785	+	465	Homo sapiens piRNA piR-45897, complete sequence.
Intron	chr12	6976811	6977289	uc001qrk.3	TPI1	+	467	Homo sapiens triosephosphate isomerase 1 (TPI1), transcript variant 1, mRNA.
Intron	chr6	5004367	5004666	uc003mwn.1	AK094934	+	467	Homo sapiens cDNA FLJ37615 fis, clone BRCOC2011996.
Intron	chr11	61197907	61198225	uc001nrt.3	SDHAF2	+	470	Homo sapiens succinate dehydrogenase complex assembly factor 2 (SDHAF2), nuclear gene encoding mitochondrial protein, mRNA.
Intron	chrx	71401656	71402334	uc004eao.2	PIN4	+	470	Homo sapiens protein (peptidylprolyl cis/trans isomerase) NIMA-interacting, 4 (parvulin) (PIN4), nuclear gene encoding mitochondrial protein, transcript variant 2, mRNA.
Intron	chr19	21688758	21689057	uc010ecu.2	ZNF429	+	471	Homo sapiens zinc finger protein 429 (ZNF429), mRNA.
Intron	chr1	77684506	77684816	uc001dhk.3	PIGK	-	471	Homo sapiens phosphatidylinositol glycan anchor biosynthesis, class K (PIGK), mRNA.
Intron	chr8	146017150	146017516	uc003zec.3	RPL8	-	472	Homo sapiens ribosomal protein L8 (RPL8), transcript variant 1, mRNA.
Exon/CD	chr11	64808699	64808999	uc001ocm.3	SAC3D1	+	474	Homo sapiens SAC3 domain containing 1 (SAC3D1), mRNA.
Intron	chr10	101418347	101418691	uc001kpy.2	SLC25A28	-	475	Homo sapiens solute carrier family 25, member 28 (SLC25A28), mRNA.
Intron	chr14	64107884	64108349	uc001xgi.3	WDR89	-	475	Homo sapiens WD repeat domain 89 (WDR89), transcript variant 2, mRNA.
Intron	chr1	6259055	6259354	uc001amd.3	RPL22	-	475	Homo sapiens ribosomal protein L22 (RPL22), mRNA.
Intron	chr5	70751751	70752090	uc003kbp.1	BDP1	+	479	Homo sapiens B double prime 1, subunit of RNA polymerase III transcription initiation factor IIIB (BDP1), mRNA.
5'UTR	chr5	173315660	173315959	uc003mcs.4	CPEB4	+	479	Homo sapiens cytoplasmic polyadenylation element binding protein 4 (CPEB4), mRNA.
Intron	chr1	202927015	202927426	uc001gys.4	ADIPOR1	-	480	Homo sapiens adiponectin receptor 1 (ADIPOR1), transcript variant 2, mRNA.
Exon/CD	chr12	67663392	67663691	uc001stn.2	CAND1	+	481	Homo sapiens cullin-associated and neddylation-dissociated 1 (CAND1), mRNA.
Intron	chr8	69243062	69243427	uc003xxx.3	LOC286189	-	482	Homo sapiens uncharacterized LOC286189 (LOC286189), non-coding RNA.
Exon/CD	chr12	56498389	56498782	uc001sjm.3	PA2G4	+	483	Homo sapiens proliferation-associated 2G4, 38kDa (PA2G4), mRNA.
Intron	chr17	1419550	1419849	uc002fss.3	INPP5K	-	483	Homo sapiens inositol polyphosphate-5-phosphatase K (INPP5K), transcript variant 3, mRNA.
5'UTR	chr5	139780381	139780680	uc003lfn.3	BC030152	-	483	Homo sapiens cDNA clone IMAGE:4841343, partial cds.
Intron	chr9	139981743	139982060	uc004cld.2	MAN1B1	+	485	Homo sapiens mannosidase, alpha, class 1B, member 1 (MAN1B1), transcript variant 1, mRNA.
Intron	chr12	42982926	42983246	uc001rnm.3	PRICKLE1	-	486	Homo sapiens prickle homolog 1 (Drosophila) (PRICKLE1), transcript variant 1, mRNA.
Intron	chr12	48357666	48357965	uc001rqp.3	TMEM106C	+	486	Homo sapiens transmembrane protein 106C (TMEM106C), transcript variant 2, mRNA.
Intron	chr21	33650737	33651037	uc002ypi.3	MIS18A	-	489	Homo sapiens MIS18 kinetochore protein homolog A (S. pombe) (MIS18A), mRNA.
Exon/CD	chr12	497708	498552	uc001qif.1	KDM5A	-	490	Homo sapiens lysine (K)-specific demethylase 5A (KDM5A), mRNA.
Intron	chr17	40074541	40075022	uc002hyg.3	ACLY	-	491	Homo sapiens ATP citrate lyase (ACLY), transcript variant 1, mRNA.
Intron	chr13	114897332	114897871	uc001vui.3	RASA3	-	494	Homo sapiens RAS p21 protein activator 3 (RASA3), mRNA.
Intron	chr3	52720282	52720581	uc003dfd.3	GNL3	+	496	Homo sapiens guanine nucleotide binding protein-like 3 (nucleolar) (GNL3), transcript variant 1, mRNA.
Exon/CD	chr12	112036831	112037130	uc001tsj.3	ATXN2	-	500	Homo sapiens ataxin 2 (ATXN2), mRNA.
Intron	chr8	97274518	97274817	uc003yht.1	PTDSS1	+	501	Homo sapiens phosphatidylserine synthase 1 (PTDSS1), mRNA.
Intron	chr3	157154837	157155327	uc003fbl.4	PTX3	+	503	Homo sapiens pentraxin 3, long (PTX3), mRNA.
Intron	chr19	1020442	1020832	uc002lqr.1	C19orf6	-	504	Homo sapiens chromosome 19 open reading frame 6 (C19orf6), transcript variant 1, mRNA.
Exon/CD	chr6	3751562	3751922	uc003mvt.2	PXDC1	-	504	Homo sapiens PX domain containing 1 (PXDC1), mRNA.
Intron	chr13	50509971	50510270	uc001vdl.2	SPRYD7	-	505	Homo sapiens SPRY domain containing 7 (SPRYD7), transcript variant 1, mRNA.
Intron	chr2	27293815	27294309	uc002rig.3	OST4	-	505	Homo sapiens oligosaccharyltransferase 4 homolog (S. cerevisiae) (OST4), mRNA.
5'UTR	chr13	30424092	30424537	uc001usp.3	UBL3	-	506	Homo sapiens ubiquitin-like 3 (UBL3), mRNA.
Intron	chr11	73881406	73881708	uc001ouu.2	C2CD3	-	507	Homo sapiens C2 calcium-dependent domain containing 3 (C2CD3), mRNA.
Intron	chr7	128117092	128117489	uc003vnf.3	METTL2B	+	508	Homo sapiens methyltransferase like 2B (METTL2B), mRNA.
Intron	chr11	60673338	60673766	uc001nqf.3	PRPF19	-	509	Homo sapiens PRP19/PSO4 pre-mRNA processing factor 19 homolog (S. cerevisiae) (PRPF19), mRNA.
Intron	chr11	61584076	61584397	uc001nsj.2	FADS2	+	509	Homo sapiens fatty acid desaturase 2 (FADS2), mRNA.
Intron	chr1	6051628	6052420	uc001alq.2	NPHP4	-	509	Homo sapiens nephronophthisis 4 (NPHP4), mRNA.
Intron	chr1	15736750	15737049	uc001awh.2	EFHD2	+	509	Homo sapiens EF-hand domain family, member D2 (EFHD2), mRNA.
5'UTR	chr8	145150163	145150738	uc003zay.3	CYC1	+	509	Homo sapiens cytochrome c-1 (CYC1), nuclear gene encoding mitochondrial protein, mRNA.
Intron	chr14	74416385	74416823	uc001xpd.2	FAM161B	-	513	Homo sapiens family with sequence similarity 161, member B (FAM161B), mRNA.
Intron	chr12	51985166	51985904	uc001ryw.3	SCN8A	+	516	Homo sapiens sodium channel, voltage gated, type VIII, alpha subunit (SCN8A), transcript variant 1, mRNA.
Exon/CD	chr21	40684978	40685414	uc002yxk.2	BRWD1	-	516	Homo sapiens bromodomain and WD repeat domain containing 1 (BRWD1), transcript variant 1, mRNA.
Intron	chr5	77943942	77944321	uc003kfo.3	LHFPL2	-	517	Homo sapiens lipoma HMGIC fusion partner-like 2 (LHFPL2), mRNA.
Intron	chr16	30087634	30088104	uc002dwe.3	PPP4C	+	520	Homo sapiens protein phosphatase 4, catalytic subunit (PPP4C), mRNA.
Intron	chr2	219134217	219134530	uc002vhk.3	AAMP	-	520	Homo sapiens angio-associated, migratory cell protein (AAMP), mRNA.
Intron	chr15	90357298	90357803	uc002bop.4	ANPEP	-	522	Homo sapiens alanyl (membrane) aminopeptidase (ANPEP), mRNA.
Intron	chr12	56842477	56842876	uc001slf.2	TIMELESS	-	524	Homo sapiens timeless homolog (Drosophila) (TIMELESS), mRNA.
Intron	chr6	27440224	27440523	uc003nji.3	ZNF184	-	524	Homo sapiens zinc finger protein 184 (ZNF184), mRNA.
Exon/CD	chr5	140026683	140027008	uc021yem.1	NDUFA2	-	525	Homo sapiens NADH dehydrogenase (ubiquinone) 1 alpha subcomplex, 2, 8kDa (NDUFA2), transcript variant 2, mRNA.
Intron	chr2	64245540	64245839	uc002scp.3	VPS54	-	525	Homo sapiens vacuolar protein sorting 54 homolog (S. cerevisiae) (VPS54), transcript variant 2, mRNA.
Intron	chr1	227751568	227751921	uc009xeu.2	ZNF678	+	525	Homo sapiens zinc finger protein 678 (ZNF678), transcript variant 1, mRNA.
Intron	chr2	201676637	201676954	uc002uwc.3	BZW1	+	527	Homo sapiens basic leucine zipper and W2 domains 1 (BZW1), transcript variant 1, mRNA.
Intron	chr1	210001688	210001988	uc001hhr.2	DIEXF	+	527	Homo sapiens digestive organ expansion factor homolog (zebrafish) (DIEXF), mRNA.
Intron	chr10	76970187	76970691	uc021ptp.1	VDAC2	+	528	Homo sapiens voltage-dependent anion channel 2 (VDAC2), nuclear gene encoding mitochondrial protein, transcript variant 3, mRNA.
Exon/CD	chr5	89769908	89770207	uc003kjp.3	MBLAC2	-	528	Homo sapiens metallo-beta-lactamase domain containing 2 (MBLAC2), mRNA.
Exon/CD	chr4	1722384	1722729	uc003gdn.3	TMEM129	-	528	Homo sapiens transmembrane protein 129 (TMEM129), transcript variant 1, mRNA.
Intron	chr12	114403438	114403857	uc009zwi.2	RBM19	-	529	Homo sapiens RNA binding motif protein 19 (RBM19), transcript variant 1, mRNA.
Intron	chr17	74099126	74099552	uc002jqs.3	EXOC7	-	529	Homo sapiens exocyst complex component 7 (EXOC7), transcript variant 4, mRNA.
5'UTR	chr3	142719631	142719930	uc021xew.1	LOC100289361	-	529	Homo sapiens uncharacterized LOC100289361 (LOC100289361), non-coding RNA.
Intron	chr14	58765550	58765961	uc001xdo.3	ARID4A	+	534	Homo sapiens AT rich interactive domain 4A (RBP1-like) (ARID4A), transcript variant 2, mRNA.
Downstream	chr5	180617972	180618474	uc021ykb.1	TRNA_Thr	-	535	transfer RNA Thr (anticodon TGT)
Intron	chr17	56770351	56770650	uc002iwu.3	RAD51C	+	538	Homo sapiens RAD51 homolog C (S. cerevisiae) (RAD51C), transcript variant 1, mRNA.
Intron	chr17	74722078	74722607	uc002jsn.1	JMJD6	-	539	Homo sapiens jumonji domain containing 6 (JMJD6), transcript variant 1, mRNA.
5'UTR	chr7	35733969	35734493	uc003tes.4	HERPUD2	-	541	Homo sapiens HERPUD family member 2 (HERPUD2), mRNA.
Intron	chr19	56915775	56916074	uc010ygl.1	ZNF583	+	542	Homo sapiens zinc finger protein 583 (ZNF583), transcript variant 2, mRNA.
Intron	chr5	138533372	138533672	uc003ldo.3	SIL1	-	543	Homo sapiens SIL1 homolog, endoplasmic reticulum chaperone (S. cerevisiae) (SIL1), transcript variant 1, mRNA.
Exon/CD	chr6	44232830	44233130	uc003oxe.1	NFKBIE	-	545	Homo sapiens nuclear factor of kappa light polypeptide gene enhancer in B-cells inhibitor, epsilon (NFKBIE), mRNA.
Intron	chr17	56064856	56065282	uc002ivf.1	VEZF1	-	546	Homo sapiens vascular endothelial zinc finger 1 (VEZF1), mRNA.
5'UTR	chr22	41842302	41842658	uc003azz.1	TOB2	-	547	Homo sapiens transducer of ERBB2, 2 (TOB2), mRNA.
Intron	chr2	190627194	190627618	uc002ura.1	OSGEPL1	-	547	Homo sapiens O-sialoglycoprotein endopeptidase-like 1 (OSGEPL1), mRNA.
Intron	chr9	127631876	127632190	uc004bpa.4	ARPC5L	+	550	Homo sapiens actin related protein 2/3 complex, subunit 5-like (ARPC5L), mRNA.
Intron	chr12	56320908	56321384	uc001sif.1	WIBG	-	551	Homo sapiens within bgcn homolog (Drosophila) (WIBG), transcript variant 1, mRNA.
Intron	chr11	124493109	124493478	uc001qak.4	TBRG1	+	552	Homo sapiens transforming growth factor beta regulator 1 (TBRG1), transcript variant 1, mRNA.
Intron	chr2	38977779	38978383	uc002rqz.3	SRSF7	-	555	Homo sapiens serine/arginine-rich splicing factor 7 (SRSF7), transcript variant 1, mRNA.
Intron	chr17	4901649	4901948	uc002gan.2	KIF1C	+	556	Homo sapiens kinesin family member 1C (KIF1C), mRNA.
Intron	chr12	76952825	76953238	uc001sye.1	OSBPL8	-	558	Homo sapiens oxysterol binding protein-like 8 (OSBPL8), transcript variant 1, mRNA.
Intron	chr13	39612859	39613171	uc001uxc.3	NHLRC3	+	561	Homo sapiens NHL repeat containing 3 (NHLRC3), transcript variant 1, mRNA.
Intron	chr17	29422350	29422661	uc002hgg.3	NF1	+	561	Homo sapiens neurofibromin 1 (NF1), transcript variant 1, mRNA.
Exon/CD	chr1	231474066	231474423	uc001hur.3	C1orf124	+	563	Homo sapiens chromosome 1 open reading frame 124 (C1orf124), transcript variant 1, mRNA.
Intron	chr13	100154005	100154577	uc001voj.1	TM9SF2	+	564	Homo sapiens transmembrane 9 superfamily member 2 (TM9SF2), mRNA.
Intron	chr9	35490408	35490737	uc003zww.3	RUSC2	+	566	Homo sapiens RUN and SH3 domain containing 2 (RUSC2), mRNA.
Intron	chr12	12419059	12419425	uc001rah.4	LRP6	-	569	Homo sapiens low density lipoprotein receptor-related protein 6 (LRP6), mRNA.
Intron	chr17	30469740	30470349	uc002hgw.3	RHOT1	+	572	Homo sapiens ras homolog gene family, member T1 (RHOT1), transcript variant 1, mRNA.
Intron	chr21	18984460	18984922	uc002ykl.3	BTG3	-	577	Homo sapiens BTG family, member 3 (BTG3), transcript variant 1, mRNA.
Intron	chr3	52322190	52322637	uc003ddm.3	GLYCTK	+	578	Homo sapiens glycerate kinase (GLYCTK), transcript variant 4, non-coding RNA.
Intron	chr3	11761362	11761919	uc003bwf.2	VGLL4	-	580	Homo sapiens vestigial like 4 (Drosophila) (VGLL4), transcript variant 2, mRNA.
Intron	chr10	75542211	75542570	uc001jvc.4	CHCHD1	+	583	Homo sapiens coiled-coil-helix-coiled-coil-helix domain containing 1 (CHCHD1), mRNA.
Intron	chr17	62206769	62207068	uc002jdz.2	ERN1	-	584	Homo sapiens endoplasmic reticulum to nucleus signaling 1 (ERN1), mRNA.
Intron	chr19	984761	985061	uc002lqm.1	WDR18	+	584	Homo sapiens WD repeat domain 18 (WDR18), mRNA.
Intron	chr3	44379835	44380553	uc010him.3	C3orf23	+	584	Homo sapiens chromosome 3 open reading frame 23 (C3orf23), transcript variant 1, mRNA.
Intron	chr6	117804255	117804554	uc003pxs.3	DCBLD1	+	585	Homo sapiens discoidin, CUB and LCCL domain containing 1 (DCBLD1), mRNA.
Intron	chr9	32525398	32526070	uc003zra.3	DDX58	-	588	Homo sapiens DEAD (Asp-Glu-Ala-Asp) box polypeptide 58 (DDX58), mRNA.
Exon/CD	chr9	140100560	140100859	uc004clx.3	NDOR1	+	591	Homo sapiens NADPH dependent diflavin oxidoreductase 1 (NDOR1), transcript variant 1, mRNA.
Intron	chr8	37620543	37620842	uc003xkh.3	PROSC	+	592	Homo sapiens proline synthetase co-transcribed homolog (bacterial) (PROSC), mRNA.
Intron	chr7	94024241	94024690	uc003ung.1	COL1A2	+	593	Homo sapiens collagen, type I, alpha 2 (COL1A2), mRNA.
5'UTR	chr5	138941109	138941578	uc003leq.3	UBE2D2	+	593	Homo sapiens ubiquitin-conjugating enzyme E2D 2 (UBE2D2), transcript variant 2, mRNA.
Intron	chr16	58426651	58427131	uc010cdj.3	GINS3	+	594	Homo sapiens GINS complex subunit 3 (Psf3 homolog) (GINS3), transcript variant 1, mRNA.
Intron	chr15	65281483	65281829	uc002aoe.3	SPG21	-	595	Homo sapiens spastic paraplegia 21 (autosomal recessive, Mast syndrome) (SPG21), transcript variant 1, mRNA.
Intron	chr18	59853525	59853860	uc021ulc.1	PIGN	-	597	Homo sapiens phosphatidylinositol glycan anchor biosynthesis, class N (PIGN), transcript variant 1, mRNA.
Intron	chr3	113414746	113415046	uc003eam.3	KIAA2018	-	597	Homo sapiens KIAA2018 (KIAA2018), mRNA.
Intron	chr5	56247162	56247550	uc003jra.1	MIER3	-	598	Homo sapiens mesoderm induction early response 1, family member 3 (MIER3), mRNA.
Intron	chr8	8860762	8861061	uc003wsk.2	ERI1	+	598	Homo sapiens exoribonuclease 1 (ERI1), mRNA.
Intron	chr8	59571655	59571954	uc003xtt.3	NSMAF	-	600	Homo sapiens neutral sphingomyelinase (N-SMase) activation associated factor (NSMAF), transcript variant 1, mRNA.
Intron	chr4	69214854	69215584	uc003hdx.3	YTHDC1	-	605	Homo sapiens YTH domain containing 1 (YTHDC1), transcript variant 1, mRNA.
Intron	chr16	81479220	81479540	uc002fgp.3	CMIP	+	606	Homo sapiens c-Maf inducing protein (CMIP), transcript variant 1, mRNA.
Intron	chr18	19179937	19180238	uc002kth.1	ESCO1	-	606	Homo sapiens establishment of cohesion 1 homolog 1 (S. cerevisiae) (ESCO1), mRNA.
5'UTR	chr1	155023880	155024179	uc001fgq.1	ADAM15	+	608	Homo sapiens ADAM metallopeptidase domain 15 (ADAM15), transcript variant 5, mRNA.
Intron	chr2	189156855	189157154	uc002uqd.3	GULP1	+	609	Homo sapiens GULP, engulfment adaptor PTB domain containing 1 (GULP1), transcript variant 2, mRNA.
Intron	chr12	49503916	49504225	uc001rth.4	LMBR1L	-	610	Homo sapiens limb region 1 homolog (mouse)-like (LMBR1L), mRNA.
Intron	chr20	44421022	44421348	uc002xpk.3	DNTTIP1	+	610	Homo sapiens deoxynucleotidyltransferase, terminal, interacting protein 1 (DNTTIP1), mRNA.
5'UTR	chr9	138391571	138391935	uc004cfu.1	C9orf116	-	611	Homo sapiens chromosome 9 open reading frame 116 (C9orf116), transcript variant 2, mRNA.
Intron	chr16	75589297	75589816	uc002fel.3	TMEM231	-	614	Homo sapiens transmembrane protein 231 (TMEM231), transcript variant 3, mRNA.
Intron	chr6	139013249	139013588	uc003qhz.1	FLJ46906	+	614	Homo sapiens uncharacterized LOC441172 (FLJ46906), non-coding RNA.
Intron	chr15	90931927	90932247	uc002bpl.1	IQGAP1	+	615	Homo sapiens IQ motif containing GTPase activating protein 1 (IQGAP1), mRNA.
Intron	chr7	86782084	86782502	uc003uih.3	DMTF1	+	617	Homo sapiens cyclin D binding myb-like transcription factor 1 (DMTF1), transcript variant 2, mRNA.
Intron	chr8	71519925	71520224	uc003xyo.2	TRAM1	-	620	Homo sapiens translocation associated membrane protein 1 (TRAM1), mRNA.
Exon/CD	chr5	140856041	140856340	uc003lkv.2	PCDHGC3	+	622	Homo sapiens protocadherin gamma subfamily C, 3 (PCDHGC3), transcript variant 1, mRNA.
Intron	chr4	100009094	100009522	uc003hui.3	ADH5	-	623	Homo sapiens alcohol dehydrogenase 5 (class III), chi polypeptide (ADH5), mRNA.
Intron	chr4	184424884	184425207	uc003ivr.3	LOC389247	-	623	Homo sapiens uncharacterized LOC389247 (LOC389247), non-coding RNA.
Exon/CD	chr10	124739995	124740371	uc001lgy.1	PSTK	+	628	Homo sapiens phosphoseryl-tRNA kinase (PSTK), mRNA.
Intron	chr1	26232203	26232527	uc010oev.2	STMN1	-	628	Homo sapiens stathmin 1 (STMN1), transcript variant 4, mRNA.
Downstream	chr6	26021178	26021516	uc003nfp.1	HIST1H3A	+	630	Homo sapiens histone cluster 1, H3a (HIST1H3A), mRNA.
Intron	chr5	176899886	176900224	uc003mgy.2	DBN1	-	639	Homo sapiens drebrin 1 (DBN1), transcript variant 1, mRNA.
Intron	chr14	71374588	71374934	uc001xmo.2	PCNX	+	640	Homo sapiens pecanex homolog (Drosophila) (PCNX), mRNA.
Intron	chr12	96184140	96184439	uc009ztg.3	NTN4	-	641	Homo sapiens netrin 4 (NTN4), mRNA.
Intron	chr17	49231367	49231708	uc002itj.3	NME1-NME2	+	641	Homo sapiens NME1-NME2 readthrough (NME1-NME2), transcript variant 1, mRNA.
Intron	chr2	174220035	174220384	uc002uic.1	CDCA7	+	649	Homo sapiens cell division cycle associated 7 (CDCA7), transcript variant 1, mRNA.
Intron	chr9	6757894	6758685	uc003zkh.3	KDM4C	+	649	Homo sapiens lysine (K)-specific demethylase 4C (KDM4C), transcript variant 1, mRNA.
Intron	chr3	47204603	47205030	uc003cqs.3	SETD2	-	651	Homo sapiens SET domain containing 2 (SETD2), mRNA.
Intron	chr9	131038926	131039225	uc004bup.3	SWI5	+	651	Homo sapiens SWI5 recombination repair homolog (yeast) (SWI5), mRNA.
Intron	chr17	71228877	71229176	uc010dfj.3	C17orf80	+	655	Homo sapiens chromosome 17 open reading frame 80 (C17orf80), transcript variant 2, mRNA.
Exon/CD	chr8	121823485	121823823	uc010mdg.3	SNTB1	-	655	Homo sapiens syntrophin, beta 1 (dystrophin-associated protein A1, 59kDa, basic component 1) (SNTB1), mRNA.
Intron	chr16	69787997	69788345	uc002exs.3	NOB1	-	658	Homo sapiens NIN1/RPN12 binding protein 1 homolog (S. cerevisiae) (NOB1), mRNA.
Intron	chr16	11944634	11944933	uc002dbp.1	RSL1D1	-	659	Homo sapiens ribosomal L1 domain containing 1 (RSL1D1), mRNA.
Intron	chr20	24450235	24450752	uc002wtw.1	SYNDIG1	+	659	Homo sapiens synapse differentiation inducing 1 (SYNDIG1), mRNA.
Intron	chr14	50235298	50235597	uc001wwx.3	KLHDC2	+	661	Homo sapiens kelch domain containing 2 (KLHDC2), mRNA.
Intron	chr19	4123277	4123646	uc002lzk.3	MAP2K2	-	665	Homo sapiens mitogen-activated protein kinase kinase 2 (MAP2K2), mRNA.
Intron	chr9	136202226	136202538	uc004cdb.4	SURF6	-	665	Homo sapiens surfeit 6 (SURF6), mRNA.
Intron	chr4	183064802	183065203	uc003ivc.2	MGC45800	-	666	Homo sapiens uncharacterized LOC90768 (MGC45800), non-coding RNA.
Intron	chr3	45017203	45017630	uc003coh.1	EXOSC7	+	667	Homo sapiens exosome component 7 (EXOSC7), transcript variant 1, mRNA.
3'UTR	chr11	66887259	66887558	uc001ojx.3	KDM2A	+	669	Homo sapiens lysine (K)-specific demethylase 2A (KDM2A), transcript variant 2, non-coding RNA.
Intron	chr9	74525328	74525629	uc004ail.3	FAM108B1	-	670	Homo sapiens family with sequence similarity 108, member B1 (FAM108B1), transcript variant 1, mRNA.
Intron	chr4	147442089	147442816	uc003ikr.2	SLC10A7	-	671	Homo sapiens solute carrier family 10 (sodium/bile acid cotransporter family), member 7 (SLC10A7), transcript variant 2, mRNA.
Intron	chr9	88968505	88968957	uc004aou.3	ZCCHC6	-	671	Homo sapiens zinc finger, CCHC domain containing 6 (ZCCHC6), transcript variant 2, mRNA.
Intron	chr11	8704520	8704819	uc001mgs.4	RPL27A	+	675	Homo sapiens ribosomal protein L27a (RPL27A), mRNA.
Intron	chr1	148928811	148929110	uc010pbc.1	LOC645166	+	675	Homo sapiens lymphocyte-specific protein 1 pseudogene (LOC645166), transcript variant 2, non-coding RNA.
Exon/CD	chr19	42720986	42721285	uc002osu.1	DEDD2	-	678	Homo sapiens death effector domain containing 2 (DEDD2), mRNA.
Intron	chr7	6523013	6523329	uc003sqd.4	DAGLB	-	678	Homo sapiens diacylglycerol lipase, beta (DAGLB), transcript variant 1, mRNA.
Intron	chr6	44094364	44094663	uc003owp.3	MRPL14	-	678	Homo sapiens mitochondrial ribosomal protein L14 (MRPL14), nuclear gene encoding mitochondrial protein, mRNA.
Intron	chr9	88556479	88556989	uc004aoi.4	NAA35	+	678	Homo sapiens N(alpha)-acetyltransferase 35, NatC auxiliary subunit (NAA35), mRNA.
Intron	chr7	105161850	105162163	uc003vcx.3	PUS7	-	679	Homo sapiens pseudouridylate synthase 7 homolog (S. cerevisiae) (PUS7), mRNA.
Intron	chr22	22336357	22336656	uc002zvt.4	TOP3B	-	681	Homo sapiens topoisomerase (DNA) III beta (TOP3B), mRNA.
Intron	chr8	63950745	63951106	uc003xuw.3	GGH	-	685	Homo sapiens gamma-glutamyl hydrolase (conjugase, folylpolygammaglutamyl hydrolase) (GGH), mRNA.
Intron	chr2	136742384	136742683	uc002tux.1	DARS	-	689	Homo sapiens aspartyl-tRNA synthetase (DARS), mRNA.
Intron	chr10	70716431	70716734	uc001jov.1	DDX21	+	691	Homo sapiens DEAD (Asp-Glu-Ala-Asp) box polypeptide 21 (DDX21), mRNA.
Intron	chr1	115880014	115880317	uc001efu.1	NGF	-	692	Homo sapiens nerve growth factor (beta polypeptide) (NGF), mRNA.
Intron	chr19	1438636	1439483	uc002lsp.1	RPS15	+	697	Homo sapiens ribosomal protein S15 (RPS15), mRNA.
Intron	chr17	40761906	40762205	uc002ian.3	TUBG1	+	698	Homo sapiens tubulin, gamma 1 (TUBG1), mRNA.
Intron	chr3	48935578	48935879	uc003cva.4	SLC25A20	-	698	Homo sapiens solute carrier family 25 (carnitine/acylcarnitine translocase), member 20 (SLC25A20), nuclear gene encoding mitochondrial protein, mRNA.
Exon/CD	chrx	80064282	80064787	uc004edt.3	BRWD3	-	699	Homo sapiens bromodomain and WD repeat domain containing 3 (BRWD3), mRNA.
Intron	chr1	40348328	40348627	uc021olz.1	TRIT1	-	700	Homo sapiens tRNA isopentenyltransferase 1 (TRIT1), mRNA.
Intron	chr1	159931524	159931909	uc001fuu.3	LOC100505633	+	703	Homo sapiens uncharacterized LOC100505633 (LOC100505633), non-coding RNA.
Intron	chr10	15139324	15140452	uc001iny.4	RPP38	+	707	Homo sapiens ribonuclease P/MRP 38kDa subunit (RPP38), transcript variant 1, mRNA.
Intron	chr15	99193281	99193653	uc002bul.3	IGF1R	+	707	Homo sapiens insulin-like growth factor 1 receptor (IGF1R), mRNA.
Intron	chr5	74808214	74808513	uc003kdw.3	POLK	+	707	Homo sapiens polymerase (DNA directed) kappa (POLK), mRNA.
Intron	chr2	145089216	145089532	uc010fnn.3	GTDC1	-	709	Homo sapiens glycosyltransferase-like domain containing 1 (GTDC1), transcript variant 3, mRNA.
Intron	chr9	35731428	35731926	uc003zxt.2	TLN1	-	715	Homo sapiens talin 1 (TLN1), mRNA.
Intron	chr8	37594628	37594996	uc003xke.4	ERLIN2	+	716	Homo sapiens ER lipid raft associated 2 (ERLIN2), transcript variant 1, mRNA.
Intron	chr3	27524971	27525270	uc003cdu.4	SLC4A7	-	718	Homo sapiens solute carrier family 4, sodium bicarbonate cotransporter, member 7 (SLC4A7), mRNA.
Intron	chr1	205179860	205180159	uc001hbw.3	DSTYK	-	718	Homo sapiens dual serine/threonine and tyrosine protein kinase (DSTYK), transcript variant 1, mRNA.
Intron	chr7	26239418	26239970	uc003sxr.4	HNRNPA2B1	-	719	Homo sapiens heterogeneous nuclear ribonucleoprotein A2/B1 (HNRNPA2B1), transcript variant B1, mRNA.
Intron	chr14	53416946	53417245	uc001xac.3	FERMT2	-	720	Homo sapiens fermitin family member 2 (FERMT2), transcript variant 2, mRNA.
Intron	chr5	138677896	138678591	uc003led.3	PAIP2	+	725	Homo sapiens poly(A) binding protein interacting protein 2 (PAIP2), transcript variant 2, mRNA.
Intron	chr2	152266972	152267271	uc002txm.3	RIF1	+	725	Homo sapiens RAP1 interacting factor homolog (yeast) (RIF1), transcript variant 1, mRNA.
Intron	chr1	151736021	151736320	uc010pdl.2	OAZ3	+	726	Homo sapiens ornithine decarboxylase antizyme 3 (OAZ3), transcript variant 2, mRNA.
Exon/CD	chr20	3766385	3766835	uc002wjk.3	CENPB	-	727	Homo sapiens centromere protein B, 80kDa (CENPB), mRNA.
Intron	chr6	53660112	53660411	uc003pcd.1	LRRC1	+	728	Homo sapiens leucine rich repeat containing 1 (LRRC1), mRNA.
Intron	chr8	17014386	17014742	uc003wxe.3	ZDHHC2	+	729	Homo sapiens zinc finger, DHHC-type containing 2 (ZDHHC2), mRNA.
Intron	chr17	79817636	79817993	uc002kbn.1	P4HB	-	730	Homo sapiens prolyl 4-hydroxylase, beta polypeptide (P4HB), mRNA.
Intron	chr1	55182078	55182377	uc001cxx.4	TTC4	+	733	Homo sapiens tetratricopeptide repeat domain 4 (TTC4), mRNA.
Intron	chr15	45879833	45880468	uc001zvq.3	PLDN	+	734	Homo sapiens pallidin homolog (mouse) (PLDN), mRNA.
Exon/CD	chr4	142053733	142054032	uc003iio.1	RNF150	-	734	Homo sapiens ring finger protein 150 (RNF150), mRNA.
Intron	chr11	47869168	47869467	uc001ngm.3	NUP160	-	740	Homo sapiens nucleoporin 160kDa (NUP160), mRNA.
Intron	chr12	132569365	132569774	uc001ujs.4	EP400NL	+	742	Homo sapiens EP400 N-terminal like (EP400NL), non-coding RNA.
Intron	chr20	361866	362239	uc002wdm.3	TRIB3	+	745	Homo sapiens tribbles homolog 3 (Drosophila) (TRIB3), mRNA.
Intron	chr8	143807488	143807794	uc022bcf.1	LOC100288181	-	750	Homo sapiens uncharacterized LOC100288181 (LOC100288181), non-coding RNA.
Intron	chr22	19841560	19841859	uc002zqf.1	GNB1L	-	753	Homo sapiens guanine nucleotide binding protein (G protein), beta polypeptide 1-like (GNB1L), mRNA.
Intron	chr7	135661282	135661621	uc003vte.4	MTPN	-	753	Homo sapiens myotrophin (MTPN), mRNA.
Intron	chr2	187455325	187455763	uc002upq.3	ITGAV	+	755	Homo sapiens integrin, alpha V (vitronectin receptor, alpha polypeptide, antigen CD51) (ITGAV), transcript variant 1, mRNA.
Exon/CD	chr5	107716873	107717214	uc011cvc.2	FBXL17	-	756	Homo sapiens F-box and leucine-rich repeat protein 17 (FBXL17), mRNA.
Intron	chr3	32543498	32543797	uc003cfa.1	CMTM6	-	756	Homo sapiens CKLF-like MARVEL transmembrane domain containing 6 (CMTM6), mRNA.
Intron	chr17	40168755	40169159	uc002hyo.3	DNAJC7	-	758	Homo sapiens DnaJ (Hsp40) homolog, subfamily C, member 7 (DNAJC7), transcript variant 1, mRNA.
Intron	chr22	34317675	34317974	uc011ame.2	LARGE	-	760	Homo sapiens like-glycosyltransferase (LARGE), transcript variant 2, mRNA.
Intron	chr13	40176402	40176781	uc001uxf.3	LHFP	-	765	Homo sapiens lipoma HMGIC fusion partner (LHFP), mRNA.
Intron	chr11	64864298	64864597	uc001ocr.1	C11orf2	+	765	Homo sapiens chromosome 11 open reading frame 2 (C11orf2), mRNA.
Intron	chr1	16767694	16768170	uc001ayo.3	NECAP2	+	766	Homo sapiens NECAP endocytosis associated 2 (NECAP2), transcript variant 1, mRNA.
Intron	chr2	38829196	38829623	uc021vgb.1	HNRPLL	-	769	Homo sapiens heterogeneous nuclear ribonucleoprotein L-like (HNRPLL), transcript variant 2, mRNA.
Intron	chr11	62313400	62313699	uc001ntk.1	AHNAK	-	783	Homo sapiens AHNAK nucleoprotein (AHNAK), transcript variant 2, mRNA.
Intron	chr20	3870085	3870452	uc002wkb.3	PANK2	+	783	Homo sapiens pantothenate kinase 2 (PANK2), transcript variant 3, mRNA.
5'UTR	chr1	113161462	113161781	uc001ecg.3	ST7L	-	784	Homo sapiens suppression of tumorigenicity 7 like (ST7L), transcript variant 4, mRNA.
Intron	chr20	25176574	25176873	uc002wui.3	AX747658	-	785	Homo sapiens cDNA FLJ35339 fis, clone PROST2015636.
Exon/CD	chr1	232941200	232941654	uc001hvh.2	KIAA1383	+	790	Homo sapiens KIAA1383 (KIAA1383), mRNA.
Intron	chr22	20119953	20120362	uc002zrr.2	ZDHHC8	+	794	Homo sapiens zinc finger, DHHC-type containing 8 (ZDHHC8), transcript variant 1, mRNA.
Intron	chr11	9285928	9286227	uc001mhl.3	DENND5A	-	796	Homo sapiens DENN/MADD domain containing 5A (DENND5A), transcript variant 1, mRNA.
Intron	chr11	833561	833942	uc001lry.3	CD151	+	800	Homo sapiens CD151 molecule (Raph blood group) (CD151), transcript variant 1, mRNA.
3'UTR	chr13	28712359	28712659	uc021rhn.1	PAN3-AS1	-	802	Homo sapiens PAN3 antisense RNA 1 (non-protein coding) (PAN3-AS1), non-coding RNA.
Intron	chr1	44496163	44496502	uc010okm.1	SLC6A9	-	802	Homo sapiens solute carrier family 6 (neurotransmitter transporter, glycine), member 9 (SLC6A9), transcript variant 3, mRNA.
Intron	chr3	31575095	31575493	uc011axe.2	STT3B	+	804	Homo sapiens STT3, subunit of the oligosaccharyltransferase complex, homolog B (S. cerevisiae) (STT3B), mRNA.
Intron	chr10	28820506	28820805	uc001iuc.3	LOC220906	-	805	Homo sapiens uncharacterized LOC220906 (LOC220906), non-coding RNA.
Intron	chr10	104404898	104405214	uc001kvz.2	TRIM8	+	805	Homo sapiens tripartite motif containing 8 (TRIM8), mRNA.
Intron	chr14	59656004	59656404	uc001xdz.1	DAAM1	+	806	Homo sapiens dishevelled associated activator of morphogenesis 1 (DAAM1), mRNA.
Intron	chr12	120553677	120553976	uc001txm.2	RAB35	-	817	Homo sapiens RAB35, member RAS oncogene family (RAB35), transcript variant 1, mRNA.
Intron	chr5	149379757	149380061	uc003lrj.3	TIGD6	-	821	Homo sapiens tigger transposable element derived 6 (TIGD6), transcript variant 1, mRNA.
Intron	chr2	73963517	73963857	uc002sjn.2	TPRKB	-	830	Homo sapiens TP53RK binding protein (TPRKB), mRNA.
Intron	chr18	44675888	44676187	uc002lcs.3	HDHD2	-	834	Homo sapiens haloacid dehalogenase-like hydrolase domain containing 2 (HDHD2), mRNA.
Exon/CD	chr1	35657731	35658081	uc001bys.3	SFPQ	-	837	Homo sapiens splicing factor proline/glutamine-rich (SFPQ), mRNA.
Intron	chr6	74172027	74172559	uc003pgy.4	MTO1	+	840	Homo sapiens mitochondrial translation optimization 1 homolog (S. cerevisiae) (MTO1), nuclear gene encoding mitochondrial protein, transcript variant 1, mRNA.
Exon/CD	chr14	57857960	57858263	uc001xcx.4	NAA30	+	841	Homo sapiens N(alpha)-acetyltransferase 30, NatC catalytic subunit (NAA30), mRNA.
Intron	chr1	29507635	29507957	uc001bro.3	SRSF4	-	841	Homo sapiens serine/arginine-rich splicing factor 4 (SRSF4), mRNA.
Intron	chr17	17183583	17183968	uc002grd.3	COPS3	-	842	Homo sapiens COP9 constitutive photomorphogenic homolog subunit 3 (Arabidopsis) (COPS3), transcript variant 1, mRNA.
Intron	chr5	83679529	83680007	uc003kio.1	EDIL3	-	843	Homo sapiens EGF-like repeats and discoidin I-like domains 3 (EDIL3), mRNA.
Intron	chr17	6553911	6554309	uc002gdg.4	MED31	-	844	Homo sapiens mediator complex subunit 31 (MED31), mRNA.
Intron	chr12	122906120	122906419	uc001ucg.2	CLIP1	-	847	Homo sapiens CAP-GLY domain containing linker protein 1 (CLIP1), transcript variant 3, mRNA.
Intron	chr16	71841980	71842279	uc021tkz.1	AP1G1	-	847	Homo sapiens adaptor-related protein complex 1, gamma 1 subunit (AP1G1), transcript variant 1, mRNA.
Intron	chr2	203131112	203131610	uc002uzb.3	NOP58	+	847	Homo sapiens NOP58 ribonucleoprotein homolog (yeast) (NOP58), mRNA.
Intron	chr9	21995434	21995846	uc003zpm.3	CDKN2B-AS1	+	851	Homo sapiens CDKN2B antisense RNA 1 (non-protein coding) (CDKN2B-AS1), antisense RNA.
Intron	chr15	72522681	72523068	uc010uki.2	PKM2	-	853	Homo sapiens pyruvate kinase, muscle (PKM2), transcript variant 4, mRNA.
Intron	chr19	2150552	2150851	uc002luy.3	AP3D1	-	855	Homo sapiens adaptor-related protein complex 3, delta 1 subunit (AP3D1), transcript variant 1, mRNA.
Intron	chr15	65578013	65578312	uc002aoq.3	PARP16	-	856	Homo sapiens poly (ADP-ribose) polymerase family, member 16 (PARP16), mRNA.
Intron	chr1	28563303	28563613	uc001bpq.3	ATPIF1	+	857	Homo sapiens ATPase inhibitory factor 1 (ATPIF1), nuclear gene encoding mitochondrial protein, transcript variant 1, mRNA.
Intron	chr7	148824197	148824533	uc011kul.2	ZNF398	+	858	Homo sapiens zinc finger protein 398 (ZNF398), transcript variant 2, mRNA.
3'UTR	chr1	236228370	236228669	uc001hxp.1	AX747246	+	860	Homo sapiens cDNA FLJ34584 fis, clone KIDNE2008697.
Exon/CD	chr4	156680838	156681138	uc003ipc.3	GUCY1B3	+	863	Homo sapiens guanylate cyclase 1, soluble, beta 3 (GUCY1B3), mRNA.
Intron	chr11	810639	810962	uc001lrq.1	RPLP2	+	865	Homo sapiens ribosomal protein, large, P2 (RPLP2), mRNA.
Intron	chr8	57122800	57123185	uc003xsr.4	PLAG1	-	867	Homo sapiens pleiomorphic adenoma gene 1 (PLAG1), transcript variant 1, mRNA.
Intron	chr8	146011659	146012050	uc003zdy.4	ZNF34	-	871	Homo sapiens zinc finger protein 34 (ZNF34), mRNA.
Intron	chr7	23570590	23570979	uc003swi.3	TRA2A	-	872	Homo sapiens transformer 2 alpha homolog (Drosophila) (TRA2A), mRNA.
Intron	chr6	7108502	7108910	uc021yky.1	RREB1	+	877	Homo sapiens ras responsive element binding protein 1 (RREB1), transcript variant 2, mRNA.
Exon/CD	chr19	46271470	46271769	uc002pdb.3	SIX5	-	878	Homo sapiens SIX homeobox 5 (SIX5), mRNA.
Intron	chr1	212459609	212459908	uc001hjb.3	PPP2R5A	+	880	Homo sapiens protein phosphatase 2, regulatory subunit B', alpha (PPP2R5A), transcript variant 1, mRNA.
Intron	chr2	64370537	64370911	uc002sct.4	PELI1	-	881	Homo sapiens pellino homolog 1 (Drosophila) (PELI1), mRNA.
Intron	chr19	48282538	48282923	uc021uwp.1	SEPW1	+	889	Homo sapiens selenoprotein W, 1 (SEPW1), mRNA.
Intron	chr5	138089846	138090145	uc003ldh.3	CTNNA1	+	889	Homo sapiens catenin (cadherin-associated protein), alpha 1, 102kDa (CTNNA1), mRNA.
Exon/CD	chr12	12870869	12871513	uc001rat.2	CDKN1B	+	890	Homo sapiens cyclin-dependent kinase inhibitor 1B (p27, Kip1) (CDKN1B), mRNA.
Intron	chr1	201475323	201475671	uc001gws.3	CSRP1	-	890	Homo sapiens cysteine and glycine-rich protein 1 (CSRP1), transcript variant 1, mRNA.
Intron	chr9	125674456	125674978	uc004bnh.3	ZBTB6	-	892	Homo sapiens zinc finger and BTB domain containing 6 (ZBTB6), mRNA.
Exon/CD	chr15	33010079	33010527	uc001zhc.1	AX747968	-	905	Homo sapiens cDNA FLJ35847 fis, clone TESTI2006879.
Intron	chr1	32646103	32646402	uc001bui.3	TXLNA	+	908	Homo sapiens taxilin alpha (TXLNA), mRNA.
Intron	chr11	64013336	64013659	uc001nza.3	PPP1R14B	-	916	Homo sapiens protein phosphatase 1, regulatory (inhibitor) subunit 14B (PPP1R14B), mRNA.
Intron	chr1	36183724	36184023	uc001bzh.1	C1orf216	-	917	Homo sapiens chromosome 1 open reading frame 216 (C1orf216), mRNA.
Intron	chr4	184426989	184427288	uc003ivs.1	ING2	+	919	Homo sapiens inhibitor of growth family, member 2 (ING2), mRNA.
Intron	chr17	7211090	7211389	uc002gfr.3	EIF5A	+	922	Homo sapiens eukaryotic translation initiation factor 5A (EIF5A), transcript variant A, mRNA.
Intron	chr18	9475657	9476200	uc002kob.3	RALBP1	+	922	Homo sapiens ralA binding protein 1 (RALBP1), mRNA.
Intron	chr2	9984267	9984722	uc002qzz.3	TAF1B	+	924	Homo sapiens TATA box binding protein (TBP)-associated factor, RNA polymerase I, B, 63kDa (TAF1B), mRNA.
Intron	chr2	30370525	30370824	uc002rna.4	YPEL5	+	925	Homo sapiens yippee-like 5 (Drosophila) (YPEL5), transcript variant 1, mRNA.
Intron	chr2	11483576	11483979	uc002rbd.1	ROCK2	-	934	Homo sapiens Rho-associated, coiled-coil containing protein kinase 2 (ROCK2), mRNA.
Intron	chr4	84375924	84376256	uc003hom.3	HELQ	-	935	Homo sapiens helicase, POLQ-like (HELQ), mRNA.
Exon/CD	chr6	30457971	30458270	uc003nqg.3	HLA-E	+	938	Homo sapiens major histocompatibility complex, class I, E (HLA-E), mRNA.
Intron	chr1	68298067	68298367	uc001dea.2	GNG12	-	938	Homo sapiens guanine nucleotide binding protein (G protein), gamma 12 (GNG12), mRNA.
Intron	chr12	120972857	120973287	uc001typ.4	RNF10	+	941	Homo sapiens ring finger protein 10 (RNF10), mRNA.
Intron	chr11	34938477	34938776	uc001mvt.3	PDHX	+	950	Homo sapiens pyruvate dehydrogenase complex, component X (PDHX), nuclear gene encoding mitochondrial protein, transcript variant 1, mRNA.
Intron	chr2	69613178	69613688	uc002sfi.2	GFPT1	-	953	Homo sapiens glutamine--fructose-6-phosphate transaminase 1 (GFPT1), transcript variant 1, mRNA.
Intron	chr9	130212488	130213027	uc004bqy.2	RPL12	-	954	Homo sapiens ribosomal protein L12 (RPL12), mRNA.
Intron	chr8	108509099	108509484	uc003ymn.3	ANGPT1	-	963	Homo sapiens angiopoietin 1 (ANGPT1), transcript variant 1, mRNA.
Intron	chr5	72252624	72252923	uc003kcl.3	FCHO2	+	966	Homo sapiens FCH domain only 2 (FCHO2), transcript variant 1, mRNA.
Intron	chr12	48212614	48212977	uc010slo.2	HDAC7	-	968	Homo sapiens histone deacetylase 7 (HDAC7), transcript variant 1, mRNA.
Intron	chr15	63414793	63415144	uc002alw.3	LACTB	+	970	Homo sapiens lactamase, beta (LACTB), nuclear gene encoding mitochondrial protein, transcript variant 1, mRNA.
Intron	chr19	3095053	3095701	uc002lxd.3	GNA11	+	970	Homo sapiens guanine nucleotide binding protein (G protein), alpha 11 (Gq class) (GNA11), mRNA.
Intron	chr16	70558492	70558831	uc002ezf.3	SF3B3	+	971	Homo sapiens splicing factor 3b, subunit 3, 130kDa (SF3B3), mRNA.
Intron	chrx	46405611	46406187	uc004dgs.4	LOC401588	+	972	Homo sapiens uncharacterized LOC401588 (LOC401588), non-coding RNA.
Intron	chr7	1014095	1014432	uc010ksc.3	ADAP1	-	972	Homo sapiens ArfGAP with dual PH domains 1 (ADAP1), mRNA.
Intron	chr12	50221019	50221442	uc009zlk.2	NCKAP5L	-	978	Homo sapiens NCK-associated protein 5-like (NCKAP5L), mRNA.
Intron	chr6	150285914	150286335	uc003qnp.3	ULBP1	+	982	Homo sapiens UL16 binding protein 1 (ULBP1), mRNA.
Intron	chr1	147013952	147014381	uc001epq.3	BCL9	+	985	Homo sapiens B-cell CLL/lymphoma 9 (BCL9), mRNA.
Intron	chr17	27071801	27072238	uc002hcs.3	TRAF4	+	997	Homo sapiens TNF receptor-associated factor 4 (TRAF4), mRNA.
